# Supplementary material for: A Novel Therapeutic Strategy for Bone Marrow Failure: Niche Rejuvenation Using Costal Cartilage‐Derived Stem Cells
Source: Adv Sci (Weinh). 2025 Aug 27;12(44):e07794. doi: 10.1002/advs.202507794 (PMC12667493; doi:10.1002/advs.202507794)
Supplement: Supplementary file 2 — Supplementary Table 1 [file ADVS-12-e07794-s002.xlsx]

## Sheet: data1
Table S2. Top 800 genes of various BMSCs, osteoblast and vascular ECs.
external_gene_name	Col2.3-GFP		external_gene_name	Ng2-RFP		external_gene_name	N-Cad-TdT(M)		external_gene_name	Lepr		external_gene_name	Cxcl12-RFP		external_gene_name	Nestin-GFP		external_gene_name	Pecam-GFP
mt-Ts1	848987		mt-Ts1	1.3827e+06		mt-Ts1	588108		mt-Ts1	540149		mt-Ts1	921041		mt-Ts1	795240		mt-Ts1	1374240
Malat1	35799.8		Malat1	41361.9		Malat1	35004.3		Malat1	21712.7		Malat1	36369.1		Ighj4	98341.5		Malat1	36685.8
Sparc	24809.3		Sparc	34638.2		Cxcl12	16604.5		Cxcl12	16015.8		mt-Te	15631.4		Malat1	38288.7		mt-Tc	33944.4
mt-Atp8	13816.5		mt-Te	27249.4		mt-Te	13932.2		B2m	11288.6		mt-Atp8	14046		mt-Te	15610.7		mt-Te	23818
Spp1	12735.5		Gm15662	26880.2		mt-Atp8	12140.2		Mir3082	10720.5		Mir3082	12212.5		Cxcl12	14534.1		mt-Tq	22186.8
mt-Te	10457		Bglap	21401.6		Mir3082	10687		Apoe	9112.96		B2m	12057.9		B2m	12839.4		mt-Ta	13099.4
Mir3082	10101.1		mt-Atp8	20084.7		B2m	10428.3		Cst3	9047.12		Gm15662	8886.31		Mir3082	11695.1		mt-Atp8	12422.1
Bglap	7953.96		Spp1	19629.5		Apoe	8039.15		Serpine2	8456.78		Fth1	6782.07		mt-Atp8	10512.8		B2m	12098
mt-Tq	6145.44		Mir6240	15164.3		H2-D1	7007.51		mt-Te	7544.93		S100a8	6619.58		Fth1	7114.76		Fabp4	11713
mt-Tp	5568.58		mt-Tq	13621.8		Adipoq	6697.24		mt-Atp8	7497.72		mt-Tq	6579.35		Cst3	6837.21		S100a8	11541.1
Gm15662	5036.92		Mir3082	11079.2		Ibsp	6685.28		Fth1	7066.19		Cxcl12	6504.3		Gm15662	6631.11		Snord104	11249.8
Fth1	4814.12		mt-Tp	7178.19		Tmsb4x	6318.91		Snord104	7011.31		Apoe	6034.6		Tmsb4x	6111.13		mt-Tp	10653.1
Snord104	4796.17		S100a8	6959.21		Fth1	5453.93		H2-D1	6741.58		mt-Tp	5979.34		S100a8	5779.05		S100a9	10098.3
Cst3	4420.02		mt-Tc	6449.8		Cst3	5198.56		Ibsp	6435.72		S100a9	5865.81		S100a9	5375.69		Tmsb4x	9001.51
Serpinf1	4336.24		Cst3	5768.77		Gm15662	5193.22		S100a8	5741.95		Snord104	5818.51		mt-Tq	5233.94		Sepp1	6773.05
mt-Rnr2	3999.8		S100a9	5613.09		Serping1	4880.51		Hp	5573.69		Ibsp	5705.64		Ibsp	4941.49		Gm15662	6513.34
Mgp	3806.43		mt-Ta	5428.19		Gpx3	4486.12		Gm15662	5263.31		Adipoq	5383.52		H2-D1	4803.96		Mir6240	5572.36
Mir6240	3743.2		mt-Rnr2	5300.12		Hp	4451.17		S100a9	5238.78		H2-D1	4877.9		Serpine2	4740.16		mt-Tn	5459.35
Dcn	3735.61		Col1a2	5041.1		mt-Tp	4049.19		Mir6240	5130.2		Tmsb4x	4872.17		Ifitm3	4597.94		Mir3082	5043.97
mt-Tc	3139.39		mt-Cytb	4953.79		Ifitm3	3982.02		Serping1	4863.65		Cst3	4846.11		Hp	4395.77		mt-Rnr2	4386.39
Ppia	3128.24		B2m	4523.85		Serpine2	3811.85		Spp1	4809.05		Mir6240	4569.84		Adipoq	4274.2		mt-Tv	3884.12
Ibsp	3110.36		Snord104	4052.76		Trf	3734.46		Gpx3	4571.87		Ifitm3	4140.87		Tmem176b	4067.82		Gm11032	3767.3
B2m	2792.78		Ibsp	3981.58		Igfbp4	3671.37		Ifitm3	4426.69		mt-Tc	3867.03		Mir6240	3708.03		Ackr1	3694.06
mt-Cytb	2711.46		Serpinf1	3877.67		mt-Tq	3628.78		Sparc	4184.18		mt-Cytb	3738.74		Snord104	3659.64		Fth1	3680.61
Crip1	2689.5		mt-Rnr1	3874.43		Snord104	3422.01		Adipoq	4099.11		Gm11032	3685.47		Apoe	3649.45		Ly6e	3551.34
Gpx1	2596.81		Mgp	3849.25		Tmem176b	3290.91		Igfbp7	4034.3		Mgp	3085.4		mt-Tp	3635.76		Igfbp7	3336.78
Mir762	2589.57		mt-Nd1	3197.83		H2-K1	3112.53		mt-Tp	3858.36		Tmem176b	3032.38		Gm11032	3238.18		Ifitm3	3139.76
S100a6	2448.05		Rn18s-rs5	3171.76		mt-Cytb	2910.8		Tmem176b	3816.26		Serping1	2945.83		Gpx3	3169.32		Ctsl	3114.93
mt-Nd1	2430.99		mt-Tn	3070.31		Gm11032	2639.18		Tmsb4x	3648.9		Serpine2	2881.15		H2-K1	3091.27		mt-Rnr1	3103.99
Gm28960	2398.62		Dcn	3024.52		Fos	2533.92		Igfbp4	3433.49		Hp	2855.12		Serping1	3014.89		Tfpi	2877.8
Ftl1	2319.66		mt-Tm	2893.51		Mir762	2450.77		H2-K1	3397.68		Igfbp4	2852.7		Fos	2763.84		mt-Ts2	2782.9
Oaz1	2268.38		Serpine2	2770.18		Ftl1	2372.38		Ftl1	3385.82		mt-Ta	2812.76		Rarres2	2731.44		mt-Tt	2763.66
Cd63	2144		Fth1	2584.86		Rarres2	2362.88		mt-Tq	3364.59		H2-K1	2661.05		Igfbp7	2588.61		Apoe	2679.29
Tmsb4x	2105.36		Ighj4	2560.14		Mir6240	2300.18		Mgp	3214.95		Igfbp7	2639.26		mt-Cytb	2565.18		Itm2b	2645.25
Cox7b	2098.18		Cd63	2297.14		Igfbp7	2209.68		Fos	3058.55		Ftl1	2604.27		mt-Tc	2499.41		Ngp	2541.59
Mylpf	2065.43		Col1a1	2277.36		Tmem176a	2198.31		Gm11032	2635.8		Gpx3	2574.7		Trf	2342.4		Gm27997	2483.04
H2afz	2053.73		Gm11032	2211.43		mt-Ta	2193.34		Mir5618	2499.98		mt-Nd1	2558.67		Sparc	2302.45		Camp	2406.51
Col1a2	2029.76		Mir6236	2055.42		Itm2b	2164.82		Tmem176a	2371.02		Sparc	2488.96		Spp1	2286.55		mt-Nd1	2400.75
S100a8	2023.88		Nupr1	1950.56		Snord13	2132.45		Itm2b	2223.29		Trf	2432.55		Mt1	2252.26		Cyb5a	2371.53
Gm24082	1990.6		Fos	1907.47		Sparc	2112.03		mt-Ta	2180.52		Rarres2	2389.2		Igkv6-15	2242.2		Sparc	2326.57
Gpx3	1974.27		mt-Co1	1814.31		Gm24082	2110.08		Trf	2167.65		mt-Rnr2	2130.2		Anxa1	2176.26		mt-Cytb	2320.66
Atp5j	1907.46		Tmsb4x	1812.54		Mgp	2060.55		mt-Cytb	2148.81		Ighj1	2109.41		Tmem176a	2163.01		Ppia	2296.37
Mir144	1875.31		H2-D1	1577.06		mt-Tc	2003.77		Gm24082	2128.39		Fos	2053.8		Itm2b	2076.68		Rps27	2284.97
Uqcr11	1849.16		mmu-mir-703	1546.92		Clu	1842.14		Sepp1	2036.12		Bgn	2045.37		Ftl1	2056.5		Fos	2277.41
Atpif1	1839.88		Bgn	1494.72		Bgn	1736.58		mt-Rnr2	1948.9		mt-Rnr1	2007.9		Igfbp4	1977.18		Ighj4	2243.9
Atp5b	1750.27		Dynll1	1487.85		mt-Tn	1701.49		mt-Tc	1918.22		Rn18s-rs5	1990.11		mt-Rnr1	1897.04		Calm1	2219.29
Car2	1744.88		Itm2b	1479.55		Gm24157	1422.36		Sfrp4	1907.94		Tmem176a	1931.11		mt-Rnr2	1889.45		Ubd	2068.02
Cox6a1	1743.76		Ppia	1463.33		Ppia	1420.71		Bgn	1842.41		Itm2b	1925.84		Mgp	1885.05		Ftl1	2059.78
Rps29	1719.09		Crip1	1434.15		Cd63	1405.5		Mt1	1838.62		Cd63	1912.97		mt-Ta	1881.39		Hbb-bs	2059.65
Serpine2	1718.68		Ngp	1412.47		S100a11	1403.81		Rarres2	1833.42		mt-Tn	1891.73		Ppia	1850.78		mt-Tf	2040.52
mt-Ta	1702.2		Oaz1	1386.06		Sfrp4	1375.29		mt-Rnr1	1801.14		S100a11	1767.47		Sfrp4	1735.52		Mir7078	2039.2
Gm24157	1701.23		Ftl1	1366.84		mt-Nd1	1355.54		Ppia	1764.99		Gm24082	1701.21		Snord13	1720.17		mt-Tm	1979.48
Dynll1	1695.67		S100a6	1363.05		Lpl	1354.46		Clu	1713.89		Ppia	1682.32		Igkc	1698.52		Gm27553	1885.98
Col3a1	1652.1		Mir762	1342.75		Ighj1	1319.31		Id3	1654.43		Oaz1	1459.81		Dynll1	1653.1		Gm24082	1868.5
Gm27747	1604.29		mt-Tg	1341.45		Anxa1	1299.19		Ighj4	1638.56		Id3	1451.89		mt-Nd1	1648.44		Stab1	1866.26
Rps19	1582.03		Calm2	1340.83		mt-Rnr2	1244.5		Gm24157	1620.17		Ndufa3	1435.7		Gm24082	1588.78		Mgst1	1859.41
Rps14	1580.09		Id3	1291.26		Tpm1	1212.7		Mir762	1613.69		Ngp	1423.57		Id3	1564.24		Dynll1	1821.02
Gm11032	1576.27		Gm27997	1273.83		Oaz1	1186.97		Cd63	1571.17		Sfrp4	1415.45		Cd63	1528.68		Gpx1	1778.61
Prdx2	1565.84		Eef1a1	1242.16		Tmem59	1147.97		Hspa8	1522.64		Gng5	1379.78		S100a11	1495.78		Rps19	1666.12
Nupr1	1565.64		Cd9	1231.53		Rn18s-rs5	1138.17		Ngp	1510.8		mt-Tt	1368.42		Mgst1	1488.29		Actb	1623.15
Calm1	1558.48		mt-Ti	1221.04		Gas6	1116.2		Oaz1	1500.89		mt-Co1	1352.62		Rn18s-rs5	1444.14		mt-Tg	1622.71
Usmg5	1549.36		Col2a1	1220.74		Gm27747	1109.87		Dynll1	1451.33		Mir762	1346.44		Oaz1	1427.98		Eif1	1564.83
Uqcrq	1529.33		mt-Ty	1180.68		Psme2	1109.44		Anxa1	1447.35		Anxa1	1317.66		Sepp1	1422.13		mt-Td	1554.86
Lum	1511.56		Bglap2	1163.57		Dusp1	1096.08		S100a11	1435.48		Gm22064	1287.98		Clu	1420.81		mmu-mir-703	1547.85
Ndufb8	1496.59		mt-Nd2	1146.69		Ndufa3	1094.82		Rn18s-rs5	1320.08		Gm22121	1281.35		Mir762	1395.55		Rps29	1539.18
Pfn1	1490.91		Apod	1145.43		Spp1	1089.59		mt-Nd1	1288.9		Snord13	1261.83		Nupr1	1341.56		Ndufa3	1511.7
Rpl41	1474.65		mt-Tt	1143.66		Cyb5a	1066.18		Ndufa3	1237.02		Clu	1256.38		Bgn	1312.73		mt-Tw	1497.43
Cox6b1	1473.28		Gm27747	1135.85		Ifitm2	1048.29		Ifitm2	1232.21		Gm27997	1241.26		Camp	1301.12		Gm23246	1494.71
Rpl32	1465.81		Ost4	1129.19		Mgst1	1047.06		Hspa5	1230.76		Gm24157	1235.09		Ngp	1245.56		Rps14	1486.9
Eif5a	1465.37		Gm24082	1128.08		Esm1	1044.02		Camp	1223.26		Dynll1	1203.75		H3f3b	1225.66		Snord13	1480.04
H3f3a	1450.91		Gnas	1122.95		Hspa5	1038.99		Nupr1	1222.68		Myeov2	1192.55		Gm27997	1173.14		Tpt1	1427.91
S100a9	1448.47		Rpl41	1120.65		Igfbp5	1017.06		Calm1	1139.83		Igfbp5	1192.16		Ndufa3	1168.23		Tm4sf1	1411.16
2010107E04Rik	1428.64		Ndufa1	1103.27		Lepr	1013.93		Actb	1131.76		Camp	1168.08		Gm24157	1167.35		H2-D1	1399.3
Igfbp7	1416.91		Rps19	1091.63		S100a8	1013.93		H3f3a	1089.98		Cyb5a	1146.39		Psme2	1152.94		H3f3b	1380.65
Ndufa1	1415.27		Ifitm3	1074.58		Nupr1	1002.24		Cd302	1070.93		Esm1	1109.95		Ndufa4	1144.35		Tmem176b	1378.53
Tma7	1412.67		H3f3a	1060.49		Myeov2	989.373		Rgcc	1069.36		Psme2	1104.84		Gng5	1136.61		Eef1a1	1367.3
Ndufc1	1407.93		Atp5j	1054.99		Dynll1	981.751		Tmem59	1050.65		Mgst1	1070.11		Cyb5a	1123.6		Sat1	1359.57
Ndufa4	1399.22		Gm24157	1051.54		Eif1	932.013		Atp5j	1047.75		Atp5j	1062.46		H3f3a	1121.04		AW112010	1359.16
Ifitm3	1392.27		Lgals1	1046.68		Cd302	927.501		Eif1	1035.19		Nupr1	1060.65		Cd302	1104.19		mt-Co1	1351.84
Cox5b	1389.71		mt-Tv	1041.63		mt-Rnr1	912.653		Gm27997	1032.29		Ifitm2	1054.18		Atp5j	1097.49		Atp5j	1349.83
Anxa5	1360.01		Camp	1037.35		S100a9	903.948		mt-Tn	1028.43		mt-Tl1	1052.69		Dusp1	1090.86		Rpl41	1329.64
Rps11	1357.93		3110079O15Rik	1020.53		Gng5	900.441		Nptn	1014.24		H3f3a	1045.41		Tmem59	1087.37		Gm27747	1319.09
Psma3	1351.66		Gpx3	1004.92		Atp5j	897.139		Psme2	1010.05		Ndufa4	1044.75		Eif1	1083.41		Gas5	1296.05
Gas5	1350.42		Lum	1002.43		Id3	893.8		H3f3b	989.881		Tmem59	1041.27		Calm1	1077.79		Oaz1	1293.53
Ndufa3	1348.3		Rps29	990.712		Sepp1	877.284		Mir207	982.83		Fstl1	1040.96		Cox7b	1072.19		Srgn	1291.88
Myl1	1345.4		Gas5	990.116		mt-Co1	855.812		Mgst1	968.666		Uqcr11	989.268		Tpm1	1034.31		Rn18s-rs5	1291.65
Rps27l	1324.58		Cox7b	989.156		Gpx8	839.404		Cyb5a	963.961		Cox7b	985.769		Ifitm2	1033.01		Gpihbp1	1272.59
Eef1a1	1323.85		Gm27553	984.204		Ifi27	823.998		Snord13	959.231		Nptn	976.795		mt-Co1	983.195		Id3	1253.79
Ost4	1294.76		Car3	982.157		Ndufa4	818.956		Gng5	930.448		Ndufa1	976.377		Nptn	975.481		Ifrd1	1248.47
Rps9	1285.9		Lect1	974.337		Nptn	794.622		Dusp1	916.165		Cd302	975.181		mt-Tt	968.004		Egfl7	1236.57
Anxa1	1273.03		Tmem59	967.001		Cyr61	793.091		Ndufa4	904.166		Mir6236	974.847		42993	926.813		Gng5	1223.21
Atp5g3	1257.21		mt-Nd4	963.965		Gnas	788.81		Atp5b	903.372		Psma3	943.125		Gm27747	926.317		Gm25040	1208.55
Itm2b	1256.17		Anxa5	951.693		Atp5b	778.724		Gnas	895.074		Myl6	939.169		Rps29	924.54		Ndufa4	1151.24
Hbb-bs	1254.76		Igfbp7	948.469		Cox7b	777.778		Hbb-bs	890.01		Gm27747	932.669		Myeov2	913.42		Cox6b1	1133.1
Id3	1239.58		H3f3b	946.294		H3f3a	764.502		Gpx1	889.673		Rps29	924.949		Usmg5	896.475		Gpx4	1132.94
Minos1	1204.19		Atp5b	942.833		Mir130c	760.931		mt-Tg	872.677		Tpm1	922.312		Cyr61	889.791		H2-K1	1129.99
Rpl18	1202.39		Chad	916.788		42993	757.861		Tpm1	870.707		Ost4	916.729		Hspa8	888.334		Cox6a1	1113.14
Gnb2l1	1177.16		Cox6a1	916.419		Gdpd2	756.545		mt-Co1	869.492		mmu-mir-703	911.3		mt-Tn	885.768		Rab11a	1106.05
Car1	1166.96		Usmg5	915.239		Gm22064	743.158		Cox7b	859.305		Gpx8	910.579		Rps19	880.974		Rpl13a	1106
Rps18	1158.29		Calm1	915.199		mt-Tk	738.246		Calm2	858.926		Gas6	889.39		Hspa5	877.975		Myl6	1102.61
Rpl38	1146.87		Eif1	911.026		Ost4	737.65		Anxa5	857.55		Sepp1	876.274		Atp5g3	870.203		Rps9	1098.07
Cox6c	1134.01		Rps14	900.345		Ly6e	734.753		42993	835.414		Lepr	863.898		Gpx8	868.577		Hba-a2	1093.98
Lgals1	1133.97		Gpx1	891.262		Anxa5	727.262		Gstm1	826.659		Actb	860.734		Lepr	862.547		Ly6a	1088.82
Fos	1129.26		Ndufa3	877.975		Vcam1	719.67		Lepr	812.408		Eif1	859.967		Cox6b1	844.678		Rpl32	1084.51
Gnas	1124.91		Hbb-bs	873.39		Pcolce	712.972		Cox6a1	810.503		Ndufb8	857.933		Cox6a1	840.614		Lyz2	1081.97
Eif1	1117.52		Vkorc1	871.678		C3	711.179		Cox6b1	808.49		42993	856.992		Igfbp5	830.427		Cox7b	1072.82
mmu-mir-703	1107.85		Actg1	868.331		Rcn3	709.295		Pfn1	807.106		Cox6a1	839.823		Uqcr11	820.496		Atp5g3	1044.62
Myl6	1107.83		Gng5	864.167		Cd81	699.732		Actg1	805.103		Mt1	836.778		Psma3	818.094		Cst3	1043.91
Gm27483	1098.96		Mia	863.963		Agt	696.49		Eef1a1	803.24		Cox6b1	830.415		Rgcc	817.515		Atox1	1036.23
AC122804.1	1097.99		Anxa1	834.696		Rps29	695.524		Esm1	790.336		Ndufa7	824.594		Ost4	816.912		Ctla2a	1033.05
S100a11	1095.62		Myl6	831.881		Cox6b1	687.104		Gpx8	788.663		Rps19	820.722		Atp5b	802.435		Rps28	1032.08
Rpl13a	1092.93		Rpl32	826.644		Cox6c	682.947		Gas6	784.808		mt-Ty	815.648		Tma7	799.415		Ly96	1030.83
Uqcr10	1081.58		Rps28	813.178		Kng1	675.382		Uqcr11	772.842		mt-Tm	815.243		Ndufb8	786.86		Snord100	1027.38
Cd9	1072.51		42993	805.405		Gstm1	675.245		Myl6	770.007		Eef1a1	806.164		Esm1	786.79		Cxcl10	1026.91
Calm2	1072.29		Dbi	791.683		Ndufa7	674.434		Cd9	764.535		Atp5b	798.328		Gm23865	776.634		Rps11	1025.32
Bgn	1071.45		Pfn1	786.935		Rps19	668.71		Rpl41	764.282		Mir7688	795.38		Ndufa1	774.296		Uqcr11	999.78
Gm27553	1054.28		Atpif1	778.893		Rsrp1	664.721		Myeov2	755.122		mt-Tk	793.089		Calm2	773.526		H3f3a	998.619
Gm27997	1046.88		Cd200	778.546		H3f3b	664.052		Gpx4	742.019		Atp5g3	789.488		Cox6c	772.19		Psme2	997.014
Tnnc2	1043.65		Tpm1	777.234		Bsg	659.902		Prdx4	739.809		7530428D23Rik	783.52		mmu-mir-703	770.389		Psma3	996.438
mt-Rnr1	1042.34		mt-Nd6	768.311		Rps27	658.6		Lyz2	734.676		mt-Tg	774.879		Gas5	761.656		Mir7688	993.163
Tmem59	1036.52		Ppic	759.644		mt-Tm	653.291		Hsp90ab1	727.287		Rpl41	773.697		Eef1a1	758.733		Ost4	977.777
S100a10	1026.06		H2afz	750.763		Calm1	653.283		Lpl	727.117		Mir130c	771.388		Ifi27	755.83		mt-Ty	975.265
Rps28	1025.98		Cope	749.111		Uqcr11	652.515		Cox8a	719.524		mt-Nd2	771.312		Cox8a	745.884		mt-Tl1	966.815
Blvrb	1021.28		Uqcr11	741.415		Fstl1	651.033		Rps29	718.635		Calm1	770.967		AW112010	733.994		Dusp1	962.256
Gm22121	1016.18		Rps9	739.364		Cp	649.552		Ndufb8	703.88		Rps27	766.247		Actb	730.705		Lrg1	961.319
Ndufb9	1005.69		Tma7	736.049		Ndufb8	646.935		Psma3	699.299		mt-Nd4	762.75		2010107E04Rik	729.758		Gm26233	956.78
Cxcl12	1000.05		Cox6b1	734.812		Ighj4	645.587		Atp5g3	698.271		Cox6c	761.274		Rps14	726.081		Ifitm2	951.668
Bglap2	996.03		Rpl38	731.237		Gm37376	638.699		mt-Tt	693.152		Myl12a	756.402		Zfp36	725.282		Gm22710	947.732
Atp5e	987.031		Ifitm5	726.211		Mir6236	635.717		Fstl1	683.015		Lpl	749.591		Gpx1	724.976		Pfn1	946.611
Prdx1	983.329		Ndufb8	725.989		Pfn1	635.653		Myl12a	682.012		Usmg5	740.654		Fstl1	716.283		Hba-a1	932.951
Prg4	981.924		Rps11	721.897		Calm2	635.037		Igfbp5	681.262		Tma7	738.709		mt-Ty	713.57		Zfp36	924.241
Rps5	979.296		Uqcrq	717.402		Usmg5	634.797		Prdx1	675.9		Gm23865	731.68		Rps27	713.345		Gm24157	912.613
mt-Co1	967.851		Lyz2	717.082		AW112010	632.649		Mir6236	671.907		2010107E04Rik	721.768		H2afz	711.381		Txnip	902.01
Rplp2	956.164		Cxcl12	713.779		Myl12a	627.757		7530428D23Rik	659.029		Dusp1	721.557		Pfn1	708.009		Rps18	900.879
Snrpe	944.607		Rps18	708.677		Cox8a	627.646		Junb	658.316		Actg1	720.975		Ndufa7	706.436		Ndufa1	895.022
Uqcrh	937.784		mt-Td	708.032		Rps14	623.756		Agt	657.742		Cox8a	717.1		Prdx1	704.199		Gm22030	887.597
Vkorc1	930.747		H2-K1	695.781		Cxcl14	622.763		Vcam1	657.102		Ifi27	710.111		Rpl41	701.793		Myl12a	887.576
Hba-a1	928.682		Rpl13a	689.926		Psma3	613.821		Gm23865	656.755		Rps14	707.713		Serpina3g	672.294		Ramp2	885.159
Tpm2	926.409		S100a11	683.531		Hspa8	608.177		Mir130c	655.179		H3f3b	702.486		Anxa5	671.661		Rpl18	884.048
S100a4	917.685		Cox5b	681		Junb	604.088		Ndufa1	652.678		Gas5	695.878		Rps11	665.808		Emcn	883
Rps17	907.898		Actb	680.602		Eef1a1	603.892		Ost4	650.627		Gstm1	691.388		Gm22064	659.534		Usmg5	882.371
Aldoa	905.304		Rps27	674.755		Cox6a1	603.619		Cyr61	650.248		Cox5b	688.693		Myl6	656.963		Ndufb8	881.743
Tpm1	904.632		mt-Nd5	672.264		Atp5g3	603.272		Gm23246	644.549		mt-Tv	685.519		Cox5b	652.346		mt-Th	879.742
Col1a1	904.342		P4hb	666.872		mt-Tt	602.484		Rps19	644.074		Cyr61	681.511		Rpl32	651.44		Calm2	877.724
Hsp90ab1	902.031		2010107E04Rik	666.597		Tma7	602.331		Bsg	640.945		Gm24187	681.217		Vcam1	648.396		mt-Nd2	877.564
Hnrnpk	900.508		Tmem176b	655.393		Hmgn3	596.292		Gm27747	639.634		Anxa5	678.185		Rps27l	643.316		Gm25472	875.194
mt-Tn	900.253		Cox6c	653.579		Gm27553	593.039		mmu-mir-703	639.617		Rps11	675.633		Mir130c	641.037		Prdx1	871.487
Mir7688	900.215		Gnb2l1	650.207		Kng2	586.571		AC122804.1	635.102		Spp1	660.403		Spcs1	640.446		Uqcrh	869.133
Snrpg	898.181		Rpl18	649.419		mmu-mir-703	582.588		H2afz	633.475		Calm2	656.71		AC122804.1	632.322		Uqcrq	865.313
Anxa2	897.877		Psma3	647.011		Efemp2	580.985		Cd81	632.066		Gpx4	656.574		Gm37376	632.112		Rgcc	864.02
Uqcrb	894.609		Cpe	641.523		Actb	579.066		Ndufa7	631.942		Gm23086	647.73		Mt2	628.593		Gm22680	854.573
Cox8a	893.785		Mir7688	638.445		Prdx4	577.467		Rps27	628.184		Gpx1	645.297		Ndufc1	627.894		Gng11	846.115
Postn	883.331		Ifitm2	637.556		Pdia3	570.423		mt-Tm	625.535		Vcam1	645.211		mt-Tm	626.888		Hnrnph1	843.68
Gpx4	881.418		Gm37376	636.181		Gm22953	568.426		Mir8114	624.999		Uqcrq	642.53		Prdx4	622.66		mt-Ti	839.536
Mfap5	875.775		Ndufc1	633.583		Ndufc1	564.466		Rps14	621.363		Gm23246	639.293		Rpl18	618.099		Cd81	838.91
Rpl35	874.291		Ndufa4	630.705		Gm23865	563.851		Ltf	613.7		Ndufc1	618.764		Myl12a	617.405		Gnb2l1	838.223
Gng5	874.189		Prdx1	629.572		Hnrnpk	563.629		Ctsl	611.999		Pfn1	609.33		Hbb-bs	612.462		Retnlg	836.482
Rps15	874.015		Cox8a	628.577		Cnbp	560.214		Hnrnph1	609.856		H2afz	606.904		Lpl	608.076		Rpl7	835.701
H2-D1	873.332		Minos1	624.413		Lgals3bp	558.328		Mt2	608.774		Prdx4	606.735		Ly6e	606.975		Gm22107	828.465
Rplp1	872.355		Imp3	622.646		Rpl41	556.81		Cox6c	607.121		Spcs1	606.23		mt-Nd2	604.558		Gm22744	828.398
Ifitm2	867.564		Rps27l	620.652		Ecm1	556.317		Nfkbia	603.967		Hbb-bs	595.283		Vim	602.488		Tceb1	812.409
H3f3b	863.461		Atp5g3	612.702		Calr	555.104		Gas5	595.809		Pcolce	591.324		Hsp90b1	600.043		Mir7057	806.635
Hspa5	858.205		Tpt1	608.831		7530428D23Rik	554.283		Ifi27	595.486		Rpl32	590.752		Rps9	597.071		Rnase4	802.075
Ucp2	852.667		Arf4	608.734		Gm22744	551.736		Vkorc1	592.067		Mir100	590.493		Uqcrq	593.32		Cox8a	786.63
Snord55	851.621		Prdx2	605.316		Lamp1	551.482		Gm26050	590.979		Ighj4	588.717		Ndufb2	591.93		Tmem176a	785.023
Mt1	851.521		Tmem258	605.191		Wisp2	549.881		Rbms1	587.994		S100a6	578.097		Junb	588.923		H2afz	780.575
Actb	848.241		Spcs1	602.932		Fxyd1	542.044		Rpl13a	587.658		Ctsl	575.234		Cd9	588.067		Gadd45g	774.633
Rplp0	845.868		Mir144	599.63		Ctsl	540.166		Gm27553	572.275		Gm37376	574.716		Gm37401	587.368		Ndufc2	773.519
Psme2	843.577		Ltf	596.798		P4hb	538.637		Egr1	567.004		mt-Nd6	571.008		Gstm1	585.485		Rpl34	772.135
Fam132a	837.996		Gm23865	591.136		Ifnar2	535.226		Rabac1	563.077		Rgcc	567.827		7530428D23Rik	583.323		Ndufa7	770.063
42993	828.802		Atp5e	585.704		2010107E04Rik	535.107		Lrpap1	562.37		Ndufa2	567.551		Vkorc1	579.262		Cox6c	768.398
Ly6a	825.619		Vim	583.269		Spcs1	531.222		Cp	555.606		Rps9	565.967		Hnrnph1	577.967		Nfkbia	763.589
mt-Tt	822.38		Gabarap	582.682		Ergic3	530.327		Hba-a1	551.644		Atpif1	565.538		Prdx2	570.572		mt-Nd4	762.927
mt-Tm	819.931		Cyr61	579.861		Gpx4	529.224		Usmg5	548.589		Vim	562.039		Psme1	569.573		Tma7	757.05
Ndufa7	816.846		Retnlg	577.904		Rabac1	525.327		Tma7	547.683		Rps28	560.865		Gpx4	566.604		Rps17	725.532
Cdk4	814.706		Gm26202	573.538		Ndufa1	524.736		Cox5b	547.561		Gm25040	560.564		Il1rn	561.302		Rps3	725.391
Rpl7	811.798		Eif5a	571.134		Cstb	524.48		Hnrnpk	546.394		Prdx1	559.181		Uqcrb	559.404		Uqcrb	724.143
Cope	809.657		Tmem176a	570.432		Rbms1	524.48		Ppbp	544.643		Rpl18	558.731		Cnbp	557.376		Hspa8	723.927
Hmgb1	809.227		Rcn3	569.421		Gas5	524.223		Vim	543.611		Nedd8	557.885		Mrps6	548.297		2010107E04Rik	718.058
Atp5h	797.043		Rps17	567.533		S100a6	523.583		P4hb	542.164		Myl9	555.901		Ndufb9	547.362		Rpl37a	712.913
Spcs1	796.965		Psme2	559.804		Cd200	522.76		Rpl32	541.229		Hnrnph1	551.363		Dbi	547.306		Gm23865	712.23
Ndufa5	795.725		Rpl7	559.676		Cox5b	521.716		mt-Tv	530.979		Atp5e	549.49		Gm25193	546.319		Gm21836	707.409
Myeov2	793.22		Rplp0	556.555		Myl6	521.174		Cfl1	528.67		Hba-a1	548.371		Rps18	544.883		Stab2	704.672
Chad	789.783		Myeov2	545.935		Gabarap	513.72		Cope	528.398		Prdx5	547.565		Hmgn3	540.517		Actg1	699.34
Cox17	783.509		Rnasek	545.653		Adh1	509.704		Rps11	526.899		AC122804.1	545.278		Rabac1	540.021		Rpl23	694.551
Rpl34	776.272		Rplp1	544.193		Prdx1	507.755		Gm23086	526.023		Uqcr10	544.135		Kng1	539.933		Cyp4b1	694.123
Rps27	775.556		Hba-a1	540.561		Rps11	505.17		Rcn3	521.864		Ltf	543.927		Krtcap2	538.638		Chic2	686.734
Atp5g1	769.744		Tsc22d1	539.6		Sepw1	505.024		Ergic3	521.173		Rps27l	543.771		Psmb4	538.361		Grcc10	686.232
Cyb5a	762.534		Ndufa7	535.034		Bst2	504.654		Cnbp	519.973		P4hb	543.406		Mir6236	536.554		Chchd2	685.303
Rpl23	754.481		Anxa2	529.93		Gm22714	503.792		Ly6e	519.778		Prdx2	542.726		Cd81	532.816		Cox5b	681.12
Tceb2	752		Ppa1	528.312		Ubb	503.532		Rps9	519.289		Lyz2	539.727		Uqcr10	532.269		Dad1	680.068
Mir130c	747.01		Gm37401	527.191		Chrdl1	502.815		Cxcl14	518.439		Ergic3	537.845		Egr1	531.524		Sh3bgrl3	679.669
Psmb4	746.875		Uqcrb	526.756		Rpl32	498.667		Traj21	517.47		Ndufb9	537.095		Snord65	529.202		Gm23301	676.364
Rpl4	741.677		Fxyd1	526.041		Serpina3g	491.62		Pf4	517.341		mt-Tw	532.607		Gabarap	528.815		Hbb-bt	671.523
Gsn	734.732		Timp1	525.891		Vkorc1	491.036		Ifrd1	513.739		Rps18	531.809		Bsg	527.114		Gm25732	670.408
Atp5o	734.492		Mir130c	524.586		AC122804.1	485.408		Gm22574	513.349		mt-Ti	530.63		1500009L16Rik	526.935		Vcam1	670.004
Rps2	734.135		Gm17604	522.894		Lrpap1	483.565		Eif5a	513.199		Cxcl14	529.797		Gas6	525.062		Fcer1g	667.941
Pcolce	729.484		Gm27656	513.943		Gm27997	482.107		2010107E04Rik	507.656		Uqcrb	528.512		Ctsl	523.947		Mir7668	666.89
Ndufb2	729.43		Rps5	510.977		Aldh1a2	481.952		Apod	506.442		Hmgn3	526.446		Cp	518.504		Gm24452	666.358
Mdh2	723.449		Uqcrh	507.032		Rps9	481.562		Spcs1	505.427		Cp	524.951		Rbm39	518.415		mt-Tk	663.319
Igfbp6	723.303		Rplp2	506.69		Uqcrq	478.445		Snord4a	504.903		Rabac1	524.597		mt-Nd4	518.385		Atp5b	660.769
Nedd8	721.806		Krtcap2	506.492		Uqcr10	470.367		Mir144	504.404		S100a10	523.936		Lyz2	518.134		Ndufc1	660.603
Rpl37a	719.133		Uqcr10	506.261		Psme1	468.379		Rpl18	503.861		Rpl13a	520.932		Rnasek	517.966		Rpl35	655.041
Ran	716.876		Sec61b	505.735		Rps27l	468.108		Emp3	502.055		C3	520.05		Ccl2	517.91		Psme1	654.859
Tmem258	713.875		Gpx4	498.877		Cope	467.346		Ubb	499.723		Cd9	519.186		Cstb	517.027		Rbm39	650.413
Atp5k	712.319		Gm24452	496.944		Ppib	462.278		Prdx2	496.485		Krtcap2	515.835		Rps28	515.245		Sub1	648.284
Ndufa2	707.914		Rpl37a	492.476		Gm27735	462.109		Uqcr10	490.426		Uqcrh	515.1		Tmem258	514.963		Tmem59	644.047
Psmb6	707.843		Copz2	488.438		1500009L16Rik	461.517		Crip1	488.696		1500009L16Rik	513.919		Gm22953	513.563		Ppp1r15a	639.853
Lsm4	707.621		Rpl35	484.175		Rpl13a	458.954		Gm37401	487.788		Hspa8	513.859		Ndufa2	512.578		Mir7669	639.852
Rpl31	700.851		Gm20721	484.092		Actg1	456.223		Efemp2	485.581		Snord100	512.704		Cebpd	511.478		Rps5	636.954
Vim	697.298		Gsn	483.645		Egr1	452.888		Calr	482.166		Ndufb2	511.244		Gm25472	507.776		Tspan7	633.774
Timp1	694.179		Col10a1	480.531		Atraid	452.828		Snord55	477.807		Dbi	508.945		Mir8114	506.532		Junb	629.602
Banf1	690.352		Hba-a2	480.147		mt-Nd4	451.128		Rps28	477.689		Atp5h	505.558		Nedd8	504.736		Chil3	626.622
Tmem14c	689.797		Ifrd1	478.351		Ndufb9	449.342		Rnasek	477.544		Hspa5	504.551		Gnas	504.459		Gm28960	626.441
Cnbp	689.34		Rpl23	478.03		Rpn2	448.697		Ifnar2	477.231		Tceb2	504.493		Uqcrh	501.382		Zfand5	624.517
Hint1	689.083		Dad1	477.963		Hnrnph1	448.2		Uqcrq	475.943		Gnas	500.137		Gm27553	500.328		Rplp1	623.639
Rpl8	687.187		Ndufb9	477.391		Snord65	447.546		Ndufb2	468.177		Wisp2	496.098		Rpl13a	498.874		Lcn2	623.177
Psma7	684.219		Ssr4	468.371		mt-Tg	447.515		Ndufa2	465.561		Lgals3bp	495.572		Atp6v0e	497.709		Ap2s1	619.003
Hsp90b1	683.312		Hsp90ab1	467.901		Ndufb2	443.346		Psmb4	462.65		Gm25193	495.48		Ifnar2	495.176		Rplp2	615.522
Ppic	675.909		Hspa5	466.603		Nedd8	442.635		Kng1	462.165		Tmem258	495.441		Pdia3	493.147		Sult1a1	604.043
Ldha	674.439		Hspa8	464.239		Atp5e	441.892		Cstb	459.589		Psmb4	492.403		Sumo2	488.651		8430408G22Rik	598.562
Tnni2	673.64		mt-Tl1	462.957		Dbi	441.769		Ndufc1	458.354		Cd81	490.475		Atpif1	488.417		Uqcr10	597.658
Tpt1	671.683		Yam1	462.228		Eif5a	439.647		Wisp2	458.099		Rbm39	489.555		Atp5e	485.235		Pfdn5	589.034
Cfl1	671.326		Rpl34	462.006		Ctsz	438.267		Pcolce	457.231		Vkorc1	487.748		Minos1	485.088		Mir8114	587.828
Tnnt3	659.925		Pmp22	459.743		Hsp90b1	437.168		Psme1	456.693		Gm25002	487.654		Gm22714	484.162		Cnn3	587.501
Col10a1	657.912		Psmb6	458.713		Rpl18	435.534		Myl9	455.49		Gm21836	487.195		mt-Tg	481.958		Rps27l	585.355
Actg1	657.497		Rpl4	455.492		Atp5h	435.052		Akr1a1	455.137		Agt	485.957		Hnrnpk	481.949		42993	582.066
Gm23246	656.731		Atp5h	452.764		Hint1	434.84		Gabarap	453.25		Ly6e	484.251		Mir7688	480.951		Fkbp1a	581.718
3110079O15Rik	656.683		Cfl1	449.779		Zfp36	432.314		Gdpd2	452.8		Psme1	482.291		Gadd45g	478.149		Mir7067	580.651
Rpl24	654.33		Mt1	446.068		Krtcap2	432.055		Hba-a2	451.58		Mrps6	482.123		Ndufa5	476.849		Srsf2	575.746
Stmn1	645.715		AC122804.1	444.381		Uqcrb	431.73		Sepw1	449.085		Cope	480.361		Hint1	476.733		Rarres2	575.31
Ssr2	644.117		Mmp13	443.836		Tceb2	430.979		Ccl2	448.011		Cnbp	480.05		Hba-a1	476.053		Ltf	569.98
Rpl35a	642.806		Hnrnph1	443.586		Rbm39	428.39		Ndufb9	445.288		Gabarap	478.045		Selk	474.93		Selk	568.717
Dbi	642.067		Nedd8	442.964		Prdx5	428.029		Pdia3	442.923		Ifnar2	476.185		Tpt1	469.844		Clk1	565.778
Snord100	641.494		Ssr2	441.154		Serpinf1	427.654		Ctsz	441.663		Rcn3	474.98		Calr	469.376		Gabarap	565.749
mt-Nd2	640.238		Apoe	440.724		Mdk	426.977		Fxyd1	441.618		Nnmt	474.076		Sub1	469.229		Gm23086	565.586
Arf4	635.779		Bsg	439.069		Akr1a1	425.299		Scp2	440.852		Bsg	473.309		Atp5h	469.007		Tceb2	565.274
Rps16	629.492		Tceb2	438.867		Ndufa2	423.567		Tceb2	439.104		Rnasek	472.852		S100a10	466.815		Ndufa2	563.81
Park7	628.929		Akr1a1	438.325		Cnn3	421.418		Serpina3g	437.767		Cstb	467.64		Chic2	466.27		AC026385.1	560.296
Rpl36al	628.18		Snrpe	437.846		Tmem258	421.233		Uqcrh	432.942		Emp3	464.474		mt-Tl1	464.803		Cnbp	559.495
Rps21	626.801		Fkbp7	437.486		Slc29a1	419.286		Zfp36	430.76		Ctsz	463.719		Eif5a	464.354		Sumo2	557.784
Chchd2	622.726		Ndufa2	437.104		Rnasek	418.848		Gm22953	426.66		Gm27553	458.454		Actg1	464		Rnasek	557.718
Hypk	622.187		Serping1	434.22		mt-Nd2	414.13		Gm37376	426.425		Gm22680	456.824		Nfkbia	462.978		Gm22574	554.653
Rps27a	622.154		Pcolce	433.747		Gadd45g	413.272		Gadd45b	426.007		Atp6v0e	451.712		mt-Nd6	462.486		Sdcbp	554.395
Dad1	615.968		Rpl24	432.959		Grcc10	411.883		Rsrp1	424.445		Efemp2	451.283		Sec11a	459.614		Cfl1	551.202
Sec61b	614.192		Hnrnpk	432.825		Psmb4	411.077		Atpif1	424.185		Gm37401	451.163		Crip1	458.868		Myeov2	546.92
Atp5j2	613.066		Dynlrb1	432.07		Dcn	411.04		Dad1	423.921		Gm24453	450.393		Ergic3	458.783		Rpl38	542.72
Gm23865	609.78		Myl9	430.641		Gm37401	410.248		Psmb6	423.606		Rps5	448.344		Psma2	457.136		Gm37376	542.134
Psma2	609.443		Tm4sf1	427.745		Mir100	410.099		Lgals3bp	420.704		Akr1a1	446.042		mt-Tk	452.316		Atp5e	540.33
Ndufa10	605.626		Gm22953	427.417		S100a10	408.281		Nedd8	418.669		Psmb6	443.674		Agt	450.885		Tcn2	537.445
Sumo2	605.591		Ostc	427.109		Snord98	406.325		Gm25855	418.227		AW112010	442.445		P4hb	448.252		Dbi	531.434
Col2a1	603.26		Fn1	425.309		Sdf4	405.016		Rps18	417.638		Rbms1	441.299		Kng2	447.896		Rpl24	529.992
Tnmd	602.17		Gm15564	423.89		CAAA01147332.1	403.987		Ighj1	417.565		Atraid	440.276		Rpl7	447.235		Gm24299	529.016
Rpl26	602.029		Psmb4	423.728		H2-Q7	403.536		Rps5	415.804		Gm24452	440.227		Cope	446.812		Rplp0	525.893
Gapdh	598.112		Acta2	423.084		Ctsb	401.415		Myl12b	415.389		Cd200	437.389		Ppib	446.333		Rps16	524.761
Glrx5	594.826		Cthrc1	421.595		mt-Nd6	400.981		Snord65	415.358		Kng1	437.038		Lrpap1	445.555		Rps15	522.874
Dynlrb1	593.912		Rabac1	418.467		Psmb6	400.672		Chrdl1	414.623		Eif5a	436.043		Arf4	445.249		S100a11	520.582
Ndufab1	593.111		Skp1a	416.684		Pdia6	399.457		Tmem258	413.567		Sepw1	433.877		Fxyd1	437.699		Snrpe	519.823
Rps3	592.883		Ndufb2	415.679		Mir8114	398.01		Snord49a	413.431		Fxyd1	432.665		Dad1	434.113		mmu-mir-24-1	519.766
Cox7c	592.685		S100a10	414.397		Cd9	397.066		mt-Nd4	413.163		Psma2	427.93		Gm23246	429.043		Minos1	518.995
P4hb	592.319		Gpx8	414.2		Crip1	396.532		Lbp	412.442		Ubb	426.93		Manf	429.007		Gm25193	518.415
Bsg	591.322		Gm23086	410.565		Arf4	395.994		Chil3	411.876		Sumo2	426.526		Rps17	427.941		Nedd8	516.499
Gabarap	590.66		Rpl10	409.656		Atp6v0e	394.692		Atp5e	411.195		Arf4	425.544		Hsp90ab1	426.178		Rpl31	513.767
Rn18s-rs5	588.428		Dstn	409.412		Fcgrt	393.913		Arf4	410.159		Rps17	425.483		Tceb2	426.104		Atp5h	512.906
Gm37376	586.258		Dusp1	407.53		Ndufa5	390.483		Gm24452	410.005		Tpt1	423.833		Cxcl1	425.89		Atp6v0c	512.737
Psmb2	585.53		Rps2	406.695		Uqcrh	389.763		mt-Nd2	409.76		Grcc10	423.614		Emp3	422.589		Slc25a3	506.041
Uqcrc1	584.115		Rpl8	402.166		Vim	385.63		Ppib	409.459		Rpl7	420.178		Rps5	422.229		Dynlrb1	505.971
Rps25	579.354		Col11a1	400.027		Gstm2	383.922		1500009L16Rik	408.795		Gnb2l1	415.933		Ubb	421.709		Xbp1	504.83
Sub1	573.639		Gm25193	399.673		Nnmt	383.864		Anxa2	408.064		Rsrp1	415.614		Snrpe	421.483		Psmb2	503.944
Cct8	570.643		Gm22030	397.759		Fbln5	382.603		Lcn2	407.952		Anxa2	411.66		Rcn3	421.008		Nhp2l1	503.235
RP24-80F7.7	569.283		Rps3a1	397.304		Psmb2	381.61		Gadd45g	406.625		Gm26050	409.519		Grcc10	416.634		Ubl5	502.117
mt-Ty	569.064		Rpl31	396.966		Slc50a1	380.453		Prdx5	401.389		Dynlrb1	404.326		Rpl24	416.49		Wfdc21	501.494
mt-Nd4	568.847		Rny3	396.268		Gm25297	379.762		Tspan4	400.291		Ndufa5	402.588		Gnb2l1	415.103		Wbp5	501.161
Gm22953	565.878		Pdia3	394.818		Gm14866	379.188		Tpt1	399.142		Hint1	402.04		Psmb2	414.87		Gnas	501.103
Ptma	565.689		Trdj2	394.015		mt-Tv	377.564		Hsp90b1	399.067		Mdk	399.835		Wisp2	413.882		Rpl9	501.08
Tceb1	564.324		Cnbp	394.005		Psma2	377.139		Mrps6	396.961		Lamp1	398.429		Mir7078	413.81		Fam167b	495.524
Npm1	563.015		Col9a3	391.082		Gja1	375.433		Dcn	396.184		Rplp1	395.431		Ubl5	410.591		Ptma	493.455
Apoe	557.557		Rps15	390.439		Il1rn	374.851		Rbm39	395.853		Minos1	391.292		Gm23268	407.585		Anxa1	493.455
Nme1	555.792		Snord13	384.236		Myl12b	374.139		Lamp1	395.566		Ppib	390.962		S100a6	407.345		Ndufb9	490.097
Snrpb	553.598		Snord55	380.639		Selk	373.94		Rplp1	394.083		Dad1	390.846		Akr1a1	405.033		Rps21	489.476
Slc25a5	552.549		Rps27a	379.166		Rps18	372.925		AW112010	392.573		Cfl1	388.106		Dynlrb1	404.636		Igfbp4	488.931
Atp6v0e	551.011		Ubb	378.841		Gm27798	372.856		Ecm1	392.238		Selk	387.652		Rpl37a	403.971		Serinc3	488.123
Krtcap2	548.784		Gm28960	377.238		Psma7	372.531		Sdf4	391.571		Psma7	384.63		Gm25040	403.276		Anxa5	487.795
mt-Tl1	547.853		Rps21	377.1		Dad1	370.191		Atp6v0e	390.974		Snord4a	384.01		Gm22121	403.04		42796	486.113
Pdia3	545.66		Ptma	375.818		Gm23992	369.422		Slc29a1	389.999		Dctn6	381.968		Sepw1	402.371		Atpif1	484.78
Akr1a1	545.116		Rps25	375.01		Ghr	367.777		Ssr2	388.653		Rplp2	380.558		Ms4a4d	399.555		Rpl26	482.438
Mrps21	545.063		Sumo2	374.445		Cfl1	366.028		Krtcap2	388.283		Psmb2	380.325		Psmb6	399.357		Ipo11	478.563
Ly6e	544.462		Emp3	371.453		Islr	364.63		Gm25472	388.211		Chchd2	378.613		Mir7668	398.748		Uba52	477.847
Slirp	543.516		Ndufa5	370.288		Mt1	364.223		Psmb2	386.413		Ecm1	378.412		Gm27798	398.261		Rps3a1	476.584
Cox7a2	543.39		Tmed2	369.892		Gpx1	364.177		Psma2	384.543		Sat1	378.226		H2-Q7	394.212		Gm17604	475.591
Igfbp4	543.176		Fxyd2	369.524		Ilk	363.019		Selk	383.948		Retnlg	376.877		Rplp2	394.014		Gm27656	472.2
Rpl23a	542.777		Myl12a	369.488		Dctn6	361.593		Sec11a	380.441		Zfp36	376.582		Psma7	393.967		Snord14a	470.525
Gm22680	541.38		Hypk	369.256		Amy1	360.713		Atp5h	379.769		Gm22953	376.26		Ssr2	388.854		2810025M15Rik	469.352
Atox1	540.41		Ergic3	368.669		Emp3	360.703		Arhgdib	377.635		Kng2	376.192		Rplp1	386.456		Rpl30	467.42
Rpl10	539.941		Mir199a-1	368.546		Serinc3	360.336		Tagln2	375.952		Lrpap1	374.539		C3	384.33		Abcg2	463.597
Rps3a1	539.743		Ldha	368.269		Fhl2	359.175		Ldha	374.886		Mir7078	373.67		Srp14	384.093		Bgn	462.817
Myl12a	538.891		Hint1	366.615		Sumo2	358.749		Sqstm1	373.858		Rpl24	371.594		Nnmt	383.651		Mir6236	460.331
Mif	535.716		Rsrp1	366.291		Anxa2	356.287		Rps27l	373.846		Ppap2b	370.685		Rbms1	382.844		Ppap2a	456.723
Skp1a	533.477		Comp	365.913		Snora31	355.57		Ptma	372.401		Ifrd1	368.154		Rps15	381.546		Spcs1	455.83
Gm23992	533.164		Cd81	365.241		Aldoa	354.542		Cnn2	372.353		Lcn2	366.187		mt-Ti	381.414		Ifi27	455.735
Romo1	531.575		Ifi27	362.488		Minos1	354.229		Uqcrb	371.617		Serpina3g	365.129		Rsrp1	380.903		Snrpg	454.228
Tmem176b	530.237		Lcn2	360.8		Mrps6	352.941		Hint1	370.423		Pfdn5	363.523		Pcolce	375.826		Rps2	452.95
Emp3	529.188		Cdkn1a	360.566		Ssr2	351.911		Gm23881	369.673		Cnn3	363.232		Rpl38	375.606		Hsp90ab1	452.587
Cd81	528.75		Hbb-bt	360.385		Rps28	350.939		Dynlrb1	368.775		Myl12b	362.7		Racgap1	374.986		Rpl18a	452.43
Arpp19	527.726		Cdk4	359.041		Gm24452	349.341		Dbi	368.19		Ubl5	361.445		Tsc22d3	373.812		mt-Nd6	449.996
Srsf2	527.225		Wbp5	358.262		Chic2	348.755		Mdh2	367.013		Srp14	360.759		Ifrd1	372.968		Eef1b2	447.614
Lect1	526.238		Rps26	355.565		Pfdn5	348.638		Sumo2	363.084		Pdia3	360.404		Ptma	372.506		Arhgdib	447.367
mt-Tk	526.059		Snrpg	355.416		Tpt1	348.599		Gm23992	362.46		Rpl38	360.075		Snrpg	371.809		Rpl36	445.175
Rps26	525.172		Sub1	355.134		Efemp1	348.228		H2-Q7	362.036		Romo1	358.039		Mdk	371.291		Nxf1	444.402
Rpl27	524.382		Rpl23a	353.762		H2afz	347.76		Gnb2l1	361.877		Snrpe	356.591		Rpl35	370.128		Rpl4	443.614
mt-Nd6	521.495		Nptn	351.313		Rgcc	346.954		Gm25297	361.055		Bloc1s1	354.73		Snord118	366.44		Gm28030	442.704
Ranbp1	520.041		Pfdn5	347.597		Ppap2b	346.577		Sat1	360.083		Gm17604	354.552		Tsc22d1	366.026		S100a16	441.29
Rabac1	519.355		Lars2	346.474		Cpq	345.008		Gm22064	359.796		Ssr2	354.447		Mir5136	364.587		Fis1	440.792
mt-Tv	519.225		Eif4g2	346.442		Grn	344.434		Hmgn3	358.172		Scp2	354.422		Hba-a2	363.202		Arpp19	440.422
Psmb5	517.422		Mir5617	342.995		Snord100	343.077		Hbb-bt	357.662		Rpl34	353.433		mt-Tv	362.723		Tmbim4	439.781
Ndufs6	512.795		RP24-80F7.7	342.654		Hbb-bs	343.055		Mdk	356.926		Rpl35	353.385		Gm23992	361.661		Arf4	439.405
Rsrp1	512.103		Romo1	340.221		Ubl5	340.912		Kng2	356.753		Mpc2	353.348		Rpl34	361.397		Atp6v1f	439.298
Ighj4	508.09		Ier3ip1	339.277		Arrdc4	340.618		Sri	356.442		Sec11a	353.038		Cox17	361.042		Rpl35a	437.526
Rpl28	505.84		Sec11a	338.35		Tagln2	340.56		Gm17604	356.218		Atp5k	350.555		Ech1	360.571		Snora28	436.582
Atp5a1	505.487		Grcc10	338.089		Anapc5	339.976		Aldoa	355.795		Rps15	350.324		Efemp2	360.475		Rps13	436.009
Gm37401	504.809		Gm23992	338.024		Mdh2	339.846		Grcc10	355.348		Sri	350.248		Sat1	360.457		Mir5136	432.633
Atp5c1	501.68		Racgap1	334.784		Dynlrb1	339.607		Pfdn5	353.931		Hnrnpk	349.996		Vamp8	360.221		Cd36	431.955
Tmem256	500.213		Mxra8	333.562		Snord72	339.18		Mir7078	353.457		Nfkbia	349.988		Cxcl14	358.965		Prdx2	431.66
Mrps18c	499.627		Rps3	333.493		Gm23301	339.099		Rap1b	353.42		Gm22744	349.252		Pfdn5	358.844		Gapdh	431.32
Hspa8	499.385		Sqstm1	333.306		Tmem50a	338.795		mt-Ty	353.363		Cdk4	348.708		Snora31	358.531		Cd9	430.375
Mrpl52	498.344		Ppib	333.071		Sec11a	337.588		S100a10	352.784		Gstm2	347.977		Atp5k	357.348		Rpl23a	430.27
mt-Tw	495.907		Atf3	331.93		Rpl7	336.507		Gm22744	352.294		Tmem256	346.437		Tagln2	356.654		Psmb4	430.16
Atp5f1	495.906		Uba52	331.587		Fuca1	336.179		Rps17	350.252		Racgap1	345.834		Sri	354.54		Rps15a	429.543
Ndufs7	495.666		Chic2	331.486		Sri	335.949		Hsp90aa1	349.83		RP24-80F7.7	344.622		Tmem256	354.472		Rsrp1	428.298
Serping1	493.346		Rbm39	331.134		D8Ertd738e	335.129		Ier3	348.868		Rpl37a	343.126		Hsbp1	353.547		Akr1a1	426.823
Hspe1	493.188		Traj37	330.767		Rpl35	333.965		Chchd2	346.535		Egr1	341.758		Fkbp7	353.416		Ech1	426.522
Uba52	492.438		Rpl28	330.291		Mir7030	331.49		Hnrnpa2b1	346.454		Crip1	340.623		Myl12b	352.126		Myl12b	425.628
1810022K09Rik	491.304		Selk	330.141		Gm20721	330.666		Rplp0	345.979		Hba-a2	339.914		Ctsz	351.13		Snord49a	425.082
Cthrc1	489.36		Rps12	330.012		Racgap1	330.45		Snora31	344.548		mt-Nd5	339.558		Gdpd2	350.706		Ndufa5	423.798
Bola3	488.549		Junb	328.129		Prdx2	329.07		mt-Tl1	344.063		Gm24026	339.506		Ostc	350.575		Rpl8	420.298
Gm20721	488.478		Gadd45g	327.79		Gm25472	327.809		Gm26202	344.054		Chic2	338.245		Chchd2	350.28		Aldob	419.985
Eef1b2	486.794		Psma7	327.57		Ndufb10	327.488		Srsf2	343.786		Hsp90ab1	337.917		Lgals3bp	350.141		Rps4x	418.989
Rcn3	486.439		Eef1b2	326.039		H2-T23	327.211		Ms4a4d	343.58		Nxf1	337.629		Slc50a1	349.814		Gm23438	418.394
Uqcc2	485.378		mt-Tk	325.666		Atpif1	325.714		Dctn6	340.515		Gm22710	336.916		Romo1	349.464		Cd63	418.036
Fn1	480.491		Cxcl1	325.414		Ms4a4d	324.597		Ech1	339.7		Mir3569	336.108		Cfl1	349.213		Atp5j2	415.315
Ndufb6	479.745		Gm27483	325.385		Cib1	324.272		Rpn2	338.336		Psmb5	335.973		Tmem50a	347.578		Gm37401	414.986
Ndufb10	479.596		Slc25a5	325.279		Gm25193	323.622		Gm25002	338.05		Smdt1	335.668		Rpl10	347.006		Gtf2a2	412.99
Tmed2	479.155		Rps16	324.797		Fkbp7	323.502		mt-Tk	337.197		Fis1	334.131		mt-Td	344.127		Rpl10	412.485
Cnn3	479.058		Gm25472	324.622		Snord4a	322.868		Ier2	337.091		Atp6v1f	333.485		Slirp	344.124		Crip2	412.264
Rps4x	479.042		Calr	323.564		Sqstm1	322.539		Minos1	336.966		Fhl2	332.87		Rab11a	343.616		Rpl28	411.675
Fkbp7	475.578		Psmb2	322.442		42982	322.365		Sertad1	336.704		Cxcl1	332.572		Tceb1	342.787		Smdt1	410.718
Phb2	475.21		Sat1	322.435		Tmed2	321.035		Cxcl1	336.632		Ndufs6	331.618		Skp1a	341.605		Rap1b	410.547
Gm17604	473.349		Psma2	322.233		Atp5k	320.851		Pmp22	336.311		Arhgdib	331.495		42796	340.099		Psmb6	408.989
Ostc	471.778		Igfbp4	321.73		Edf1	320.348		Rplp2	335.557		1810022K09Rik	331.289		Gja1	339.571		Serpinb6a	408.625
Btf3	470.243		Hmgb1	321.341		Glmp	319.138		Slc25a5	334.273		Gm23268	331.033		Dctn6	339.289		Sri	407.682
Alyref	469.452		Ier2	319.897		Hsp90ab1	319.045		Cebpd	332.528		Ppic	330.93		Dcn	339.1		Ubb	407.4
Ier3ip1	469.427		Atp5k	319.543		Atp5a1	318.375		Gm23268	330.277		Junb	330.851		Lamp1	338.991		Pnrc1	407.399
Ubl5	466.778		Chchd2	317.555		Ech1	317.433		Gstm2	329.288		Snrpg	330.686		Psma6	337.125		Sertad1	406.811
Ssr4	466.394		Cox7c	317.51		42796	317.428		Rpl7	329.231		Gm23992	330.571		1810022K09Rik	335.216		Cstb	405.976
Mia	465.837		Atp6v0e	316.748		Selm	317.07		Tmem50a	329.029		H2afv	328.912		RP24-80F7.7	333.55		Rac1	405.625
Rpl9	465.049		Atp5o	316.69		Snai2	315.752		Atox1	328.683		Atp5o	327.305		Ltf	333.419		mmu-mir-6948	405.553
Gpx8	464.719		S100a1	315.147		Cald1	315.028		Cnn3	328.056		42796	327.086		Pdia6	333.371		Tyrobp	405.042
Rps12	464.284		Egr1	313.484		Rps15	314.523		Atraid	326.838		Slc25a5	327.037		Cul1	333.149		Snord65	404.007
Ifi27	464.057		Smim14	313.329		Vamp8	314.356		Islr	326.624		Pdlim2	326.639		Gm22744	332.918		Egr1	403.217
Txn1	463.257		Rps4x	311.753		Rps17	314.102		Mir5620	325.99		Atp5l	324.324		Cib1	332.049		Tmsb10	403.046
Mir5136	461.627		Ilk	311.029		Rpl24	314.003		Errfi1	325.145		Rpl31	324.298		Adh1	331.692		Hnrnpk	402.772
Rpl30	460.778		Gm10800	310.764		Mmp23	313.958		Itm2a	324.762		Slirp	323.264		Tmbim4	331.59		Atp6v0e	402.135
Nhej1	460.715		Cox17	310.162		Bloc1s1	313.757		Serinc3	324.597		Serinc3	323.161		Cdk4	331.543		Cdc42	401.421
Sec11a	460.052		Metrnl	308.573		Gm16567	311.452		Gm25193	324.197		Gm23881	322.539		Gm17604	328.387		Sgk1	400.838
Pomp	457.794		Srsf2	307.797		mt-Tl2	311.178		Gm22714	323.623		Lamp2	322.062		Arhgdib	327.749		Rps12	399.337
Sri	456.62		Atox1	306.195		Nenf	309.945		Cdc42	323.477		Ech1	321.438		Atp5l	327.742		Klf2	398.335
Ppp1ca	456.442		Selm	304.147		Srp14	309.606		Rpl10	323.176		Rras	320.938		Mrps21	325.502		Rps27a	396.072
Mir7666	449.99		Park7	303.356		Hmgb1	306.58		Ppap2b	322.24		D8Ertd738e	320.783		Scp2	324.821		Rgs4	396.048
Pvalb	449.641		Cnn3	303.018		Sec61b	306.521		Rab11a	322.083		Vamp8	320.549		Atp5j2	324.54		Fcgrt	395.676
Tomm5	447.635		Slirp	303.013		Rpl37a	306.103		Gm20721	321.592		Ssr4	320.546		Clk1	324.432		Krtcap2	394.598
Hba-a2	446.147		Rpl30	302.007		H2-Q10	305.094		Mir5136	321.572		Cul1	320.486		Cdc42	324.038		Cox7a2	394.214
mt-Tg	445.713		Gm20390	301.675		RP24-80F7.7	304.791		Sub1	320.112		Atp5j2	320.241		Cox7a2	323.471		Plvap	394.164
Aspn	445.334		Snord42a	299.88		Rplp2	304.741		Mir7655	319.895		Chrdl1	319.733		Sec61b	322.178		Gm25190	393.719
Sepw1	444.689		Atp5j2	299.695		Epdr1	304.623		Bloc1s1	319.262		Gm25297	319.331		Prdx5	321.04		Ly6c1	392.611
Rps15a	443.803		Rpl9	296.981		Cdk4	304.342		Rpl34	319.239		Atox1	318.665		Ghr	320.481		Pomp	391.173
Mrpl17	443.508		Cox7a2	296.94		Rras	303.864		Vamp8	317.13		Uqcc2	317.555		Ndufb10	319.966		Sepw1	391.096
Ssb	440.938		Chil3	296.69		Ssr4	303.215		Psma7	316.571		Nenf	316.175		Nxf1	319.06		Il2rg	391.068
Psma6	439.096		Rpl26	295.286		Cul1	302.608		Selm	316.366		Ndufs5	316.175		Gm23086	318.885		Snord98	390.646
Rnasek	438.971		Cnpy2	294.644		Park7	300.363		Cdk4	315.534		Rpl23	315.69		Txnip	318.642		Ndufb2	390.119
Rpl36	438.474		Gm22455	294.275		Fis1	299.881		42982	315.266		Mrps21	313.699		Gm28960	317.879		Vaultrc5	389.332
Ndufb7	437.837		S100a4	294.125		mt-Tl1	299.575		Etfb	314.277		Ogn	313.58		Rpl31	317.161		Sft2d1	386.367
Gm27656	437.322		Cyb5a	294.038		Rps5	298.894		Rpl37a	313.673		Yam1	312.775		Chrdl1	316.318		Cox17	386.269
1500015O10Rik	435.868		mt-Tw	293.954		Gm26202	298.724		Cpq	313.615		Slc25a4	312.558		Rpl23a	316.284		Psma2	386.237
Mir3091	435.293		Traj21	293.56		Romo1	298.151		Gm27656	313.44		Eif4g2	311.813		D8Ertd738e	316.171		Hint1	385.274
Urod	433.343		Smdt1	293.31		Copz2	297.805		Serpinf1	313.425		Snora31	311.705		Atp5o	315.96		Gpm6a	384.466
Smdt1	432.326		Gm23246	293.034		Psmb8	297.051		Slc50a1	313.345		Ndufs7	311.562		Lcn2	315.924		Ier3	383.104
Itm2a	432.264		Gm25002	292.08		Hsbp1	296.084		Rps15	311.027		Sec61b	311.162		Smdt1	315.779		Srp14	382.995
Copz2	430.447		Nme2	291.998		mt-Ti	295.926		Romo1	310.791		Ostc	310.101		Rpl23	315.369		Eif4g2	381.516
Gm20390	430.41		Rpl35a	291.56		Rab11a	295.485		Tmem256	310.482		Rap1b	309.656		Gm25732	315.269		Gm26236	378.93
Alad	427.012		Tceb1	291.391		Nhej1	294.127		42796	308.428		Mrps18c	308.197		Edf1	314.839		Mrps21	378.766
Rps13	423.257		Morf4l2	291.106		Ostc	294.125		Gstp1	307.285		Nhej1	307.711		Ssr4	314.787		Prkcdbp	377.804
Prdx6	422.251		Tmbim4	290.832		Mxra8	293.96		Atp5o	306.959		Calr	307.21		Mrps18c	314.748		Tmem258	372.43
Tcp1	421.858		Mir5136	289.217		Cnn2	293.22		Chic2	305.407		Rpl23a	306.889		Atraid	314.655		Atp5k	371.901
Psmb1	421.676		Rab11a	288.881		Sat1	292.743		Snrpe	305.048		Hsbp1	306.594		Arpp19	314.18		Ier2	371.651
Car3	421.623		Hsp90b1	288.264		Pgrmc1	291.176		Tsc22d1	305.039		Fkbp7	305.921		Ighg2b	313.691		P4hb	369.813
Mrpl42	420.987		Srp14	288.222		Ndufs7	290.371		Skp1a	304.957		Rplp0	305.873		Rplp0	313.557		Rabac1	364.754
Rpl6	420.834		Anapc5	288.15		Tsc22d1	290.157		Ndufs7	304.493		Ndufb10	305.791		Paip2	313.302		AC122804.1	363.873
Ndufv3	418.608		Mdh2	288.1		Cd47	289.979		Gm25040	303.961		Adh1	305.789		Ecm1	313.059		RP24-80F7.7	362.743
Ndufs5	418.279		Gadd45b	287.932		Gm25772	289.77		Fcgrt	302.217		Hsp90b1	305.616		Epdr1	312.391		RP23-317I8.1	362.507
Ndufv2	417.76		1810022K09Rik	287.591		Mir7688	289.77		Rpl8	301.655		Gja1	305.252		Ndufs7	311.743		Gm23455	361.428
Wbp5	417.096		Rpl36	286.364		Hnrnpa2b1	289.508		Nenf	301.44		Tagln2	304.077		CU024892.1	311.485		Ndufb5	357.937
Vamp8	416.296		Gm22064	286.207		Atox1	289.345		Snrpb	300.987		Slc50a1	304.053		Serinc3	311.125		Rps26	355.667
Calr	415.255		Gm25732	286.186		Lgals1	288.013		Kitl	300.836		Tmbim4	303.077		Hmgb1	311.021		Snora31	354.765
Rpl19	412.37		Gm22710	285.936		Aplp2	287.912		Mxra8	299.984		Mir5619	302.438		Txn1	310.983		Sumo3	353.637
Slc25a3	412.095		Gstm1	285.09		Oat	287.61		Nnmt	298.687		Rpl8	301.711		Cnn3	310.909		Gabarapl2	353.11
Mrpl20	411.373		Paip2	284.629		Gm11175	287.086		Sh3bgrl3	298.187		Sh3bgrl3	301.703		Anxa2	310.882		Mir7655	352.118
Timm10b	410.744		Banf1	284.396		Atp5o	286.583		Pdia6	297.967		Tmem50a	301.323		Bloc1s1	310.86		Cope	351.069
Chic2	410.704		Fkbp11	283.878		Lamp2	286.094		Gm25889	297.735		Tspan4	299.859		Mir6932	309.857		Rpl27	350.518
Cox5a	407.955		Atp5c1	283.687		Clk1	286.026		Srp14	297.371		Park7	298.83		H2afv	308.707		Snord55	348.783
Mrpl18	407.159		Sec61g	282.909		Sub1	285.959		Cib1	297.008		Mir144	298.698		Mpc2	307.08		Rps25	347.482
Timp2	406.724		Gm26233	282.645		Gnb2l1	285.79		Park7	296.894		Ndufv3	297.281		Banf1	306.959		S100a13	345.37
Ndufb5	406.166		Swi5	281.811		Nxf1	285.154		Lamp2	296.885		Srsf2	296.064		Sdf4	306.558		mt-Tl2	345.118
Hsp90aa1	404.629		Slc25a3	281.801		1810022K09Rik	284.788		Nxf1	296.511		Grn	295.807		Park7	302.623		Romo1	341.577
Ppib	401.328		Pth1r	281.566		Napa	284.769		Ubl5	294.4		Etfb	295.568		Snai2	301.48		Mrpl52	341.279
Rpl36a	399.086		Ndufs6	280.204		Cd1d1	283.047		Hsbp1	293.542		Bmp4	295.546		Hypk	301.105		Atp5l	338.579
Tmem176a	398.391		Zfp36	279.575		Ppic	282.58		Rbbp7	292.012		Mdh2	295.442		Atox1	300.875		Sumo1	338.226
Dek	398.257		Atp5a1	279.442		Lyz2	282.096		Tsc22d3	290.699		Ccl2	294.96		Rpl8	300.307		Hmgb1	337.272
Ecm1	396.644		Ndufa10	279.288		Mpc2	282.033		AC111034.1	290.092		Epdr1	294.694		Gm27656	300.24		Slc50a1	337.033
mt-Tf	396.334		Snord100	278.692		Bmp4	281.573		Cd200	290.04		Elane	294.539		Gm23301	299.818		Ndufs6	336.941
Ergic3	396.067		Tmem256	276.267		Rpl34	281.291		St3gal6	289.64		Cib1	293.663		mt-Nd5	298.026		Psma7	336.29
H2afv	395.019		Scrg1	274.388		Rpl38	280.889		mt-Tf	289.624		Sub1	292.894		Klf2	297.417		Anxa2	335.46
Fxyd5	394.8		Gm27845	274.262		Ptma	279.787		Slc25a3	289.235		Gm27656	292.623		Rap1b	297.38		Gimap6	335.159
Atp5l	394.579		Mrfap1	274		Htra1	279.64		Gm14866	289.101		Rab11a	292.043		Mrpl52	297.152		Ndufa6	334.11
Sh3bgrl3	394.351		Ndufab1	273.998		Timp2	279.001		Rpl35	288.73		Il1rn	291.296		Atp5f1	296.478		Cox7c	332.716
Srp14	390.847		Prdx5	270.9		H2afv	277.328		Ssr4	288.498		Dstn	290.913		Lbp	296.474		Rny3	332.673
Gm24452	390.828		Ctgf	270.898		Mir7078	277.103		Ndufa5	288.462		Col6a1	290.402		Ier2	295.907		Psmb1	331.739
Gstp1	390.519		Alpl	270.885		Arpp19	276.828		Hmgn2	288.136		Mxra8	290.223		mt-Tw	295.887		Sod1	330.93
Mir7069	388.501		Srrm2	270.103		Swi5	276.031		Dnaja1	288		Plxdc2	290.039		Ppap2b	295.564		Btf3	329.594
Ubb	386.873		Cdc42	269.927		Rpl10	275.12		Nedd4	287.909		Sqstm1	289.446		Atp5c1	295.301		Tmem256	328.632
Hmbs	385.25		Vimp	269.921		Myl9	274.793		Mir3962	286.93		Sdf4	289.27		Hbb-bt	295.135		Skp1a	328.436
Psma1	385.007		Uqcc2	269.5		Cdc42	274.702		Lgals1	285.961		Gdpd2	286.889		Rps21	295.111		Fosb	327.968
Ndufa12	384.156		Mir7666	269.395		Cnpy2	274.632		Ogn	285.54		Atp5a1	286.795		Psmb5	294.175		Pabpc1	327.919
Mpc2	383.791		Gm21836	268.949		mt-Nd5	274.103		Timp2	285.492		Gm15564	286.777		Gm2564	293.336		Cfd	326.4
Phf5a	383.749		Ndufb10	268.92		Mrps21	274.01		Uqcrc1	285.082		Snai2	286.712		Gstm2	291.868		Snrpb	326.182
Cdc123	382.014		Nxf1	268.741		Slc25a4	272.922		Snrpg	283.647		Cox7a2	286.673		Tmed2	291.677		Bloc1s1	325.772
Rpl14	381.596		Mir207	268.604		Srsf5	272.842		Fuca1	283.626		Rpl10	286.665		Gm26050	291.669		Lgmn	325.72
Mdh1	381.031		Mrps21	268.435		Cebpd	272.683		D8Ertd738e	283.403		Ndufv2	286.132		Ndufs5	291.39		Atp5o	325.3
Fam162a	380.96		Fap	268.369		S100a16	272.147		Edf1	283.315		Gstp1	285.822		Cox7c	291.23		Id2	324.313
Rab11a	380.418		Psmb5	267.709		Tmem256	272.096		Rras	282.708		Rpn2	284.443		Psmb1	290.981		Ndufa8	323.817
Ckm	380.067		Tpm2	267.409		Ndufv2	271.395		Ostc	281.824		Gm24277	284.256		Ndufs6	290.619		Snord22	323.219
Hnrnph1	379.276		Ppp1ca	267.173		Smdt1	271.25		Hmgb1	281.701		Atp5f1	283.897		Mdh2	290.434		Ddx5	322.531
Grcc10	378.982		Bglap3	266.836		Rpl31	271		Smdt1	281.334		Mmp23	283.708		Atp6v1f	289.706		Klf4	320.168
H2-K1	378.709		Efemp2	266.545		Ogn	270.592		Rnase4	281.104		Ndufb6	282.252		Fis1	289.639		Srrm2	320.075
Snx3	377.801		Ubl5	266.531		mt-Tf	270.32		Tceb1	280.223		Rpl9	282.219		Snrpb	289.299		Bsg	319.735
Rps6	376.018		Mrpl52	266.417		Etfb	269.13		S100a6	280.152		Tsc22d1	282.019		Btf3	288.712		Btg2	318.968
Slc25a4	375.237		Btf3	265.44		Rbbp7	269.034		H2afv	279.852		Snrpb	281.9		Stard3nl	288.128		Rps20	317.019
Gm22455	373.973		Rbm3	264.254		Rplp1	267.506		Grn	279.599		Arpp19	281.508		Ier3ip1	288.056		Rb1	312.496
Manf	373.196		Hmgn2	263.33		Paip2	267.399		Cldn10	278.944		Banf1	281.278		Psmb8	287.42		Eif5a	312.461
Cd24a	372.681		Cgref1	262.502		Col1a2	266.944		Fam69a	277.492		Atp5c1	280.716		Gm14866	286.937		Gm23779	311.07
Hbb-bt	372.257		Rps13	261.883		Plxdc2	266.238		Atp5j2	277.245		Snord42b	280.488		Rpl4	286.923		Slirp	310.846
Rps10	372.173		Rpl27	261.268		Tmbim4	264.538		Atp6v1f	276.469		Cald1	279.894		Gstp1	286.864		Sqstm1	309.8
Txn2	372.127		Cstb	261.107		Ppp1ca	263.887		Atp6v0c	275.953		Snord35a	278.91		Ndufv2	286.321		Edf1	309.311
Gtf2a2	371.517		Crtap	261.041		Commd1	263.082		Gja1	275.546		Chil3	278.442		Nenf	285.961		Calr	309.007
Rpl18a	371.137		Rarres2	259.726		Skp1a	261.401		Rps3	275.153		Tmed2	278.414		Tbca	285.382		Bvht	308.684
Tpi1	370.66		Tecr	259.002		Fgf7	260.873		Clk1	274.985		Cpq	278.178		Gm24452	284.895		Trf	308.036
Snora68	369.483		Mrpl17	258.736		Sumo3	260.042		Fis1	274.504		H2-Q7	277.372		Gm22860	284.605		H2afv	307.856
D8Ertd738e	369.056		Gm23268	257.788		Chchd2	259.998		Fgf7	274.272		Snord42a	275.503		Swi5	284.427		Rps6	307.332
Tecr	368.367		mmu-mir-24-1	257.783		Ndufs5	259.336		Ghr	273.143		Rps21	274.771		Selm	283.616		Gm22392	306.796
Psme1	367.78		Elane	256.83		Gstp1	259.258		Rpl38	272.808		Gadd45g	274.523		Rps25	282.926		Pparg	306.586
Psmb3	367.369		Fkbp1a	256.188		Uqcrc1	259.182		Gapdh	272.395		Ccdc12	274.103		Pomp	282.181		Mir6951	305.908
Bola2	366.664		Tspan3	256.094		Crtap	258.628		Rpl24	272.31		Snord55	273.102		Srsf2	281.511		D8Ertd738e	304.512
Rpl21	365.185		Sec13	255.795		Atp5j2	258.223		Ppp1ca	271.51		Cdc42	272.654		Sqstm1	280.853		Dazap2	304.197
Eef1d	364.074		Rgcc	255.381		Atp5l	257.543		Cul1	270.944		Clk1	270.915		42982	280.766		AC111034.1	303.917
Atp5d	362.024		Sri	255.245		Anapc13	257.425		Plxdc2	270.473		Slc25a3	270.748		Lamtor5	279.862		Chmp2a	303.35
Mir199a-1	360.379		Atp5f1	255.131		Ndufv3	256.186		Tmbim4	269.441		Hmgb1	269.476		Rps27a	279.338		Tonsl	302.152
Fis1	360.231		Shfm1	255.062		Psmc3	256.002		Psma6	269.242		Rpl36	269.311		Aldoa	278.389		Gm27477	301.967
Snord13	360.095		Bloc1s1	254.543		Fam162a	255.25		Gm26741	269.034		Rpl4	269.2		Bcap31	278.117		Paip2	301.791
Commd1	359.541		Rpl36al	253.99		Ndufa10	254.748		Ndufb10	268.932		Gm22107	268.962		Fam162a	278.074		Ndufb7	300.745
Anapc5	359.367		Rpl18a	253.119		mt-Th	254.725		Cebpb	268.615		Ier3ip1	268.469		Cnpy2	277.72		Gm20721	300.46
Tm4sf1	359.145		Ccdc12	252.626		Manf	254.295		Ier3ip1	267.923		Fbln5	268.051		Sh3bgrl3	276.79		Gm22455	300.281
Edf1	358.226		Manf	251.997		Prss23os	253.648		Glmp	267.132		AC136903.1	267.632		C4b	276.137		Rpl19	300.072
Snrpd2	358.217		Uqcrc1	251.157		Scp2	253.4		Oat	267.027		Edf1	267.242		Etfb	275.942		Ctsb	298.457
Creg1	357.297		Nfkbia	250.333		Mtch1	253.241		Sumo3	266.804		Cox17	266.906		Rpl35a	275.269		Ccnl1	298.197
Tppp3	356.688		Lamp1	250.097		Mrps18c	252.43		Pomp	266.422		Col1a2	266.552		Vimp	274.36		0610010K14Rik	297.938
Metap2	355.962		Tmed3	250.064		Rpl4	252.102		Fmo2	265.868		Rps2	265.904		Snord55	273.162		Rpl6	296.109
Dut	354.969		Tagln	249.975		Atp5c1	251.938		Ndufa10	265.652		Fam162a	265.1		Gm22107	272.564		Ecscr	295.404
mt-Td	353.981		Rps15a	248.642		Txnip	251.27		Psmb8	265.598		Tceb1	265.028		Snord4a	272.019		Rpl36a	294.927
Nudc	353.718		Snrpb	248.25		Snrpg	251.06		Ndufs6	265.582		Rpl28	264.892		Rpl9	271.545		Mrc1	293.996
Ndufc2	353.571		Ndufs5	247.564		Tspan4	250.907		Fkbp7	265.1		Lamtor5	264.498		Ndufv3	271.44		Sec11a	293.551
Cks2	353.321		Hnrnpa2b1	247.213		Ift43	250.858		Atp5k	265.059		Ctgf	264.368		Ndufc2	271.355		Cd200	292.703
Srp19	352.935		Arpp19	246.501		Uqcc2	250.554		Manf	264.914		Cnpy2	263.611		Rps3a1	270.916		Gm26809	292.524
Hmgn2	352.647		Rpl19	245.48		Gm24453	250.041		Gm22107	263.655		Ndufb7	263.546		Ccdc12	270.388		Mir144	291.608
Pfdn5	350.31		Ctsz	244.171		Srsf2	250.011		Atp5c1	263.387		Ptma	263.179		Gm22710	270.317		Vta1	291.453
Psmc3	347.814		Wfdc21	243.863		Vimp	249.898		Nhej1	262.521		Ghr	261.893		Rpl26	270.068		Atp5f1	291.394
Ifitm5	346.893		Ssb	242.839		Mrpl52	249.813		Tmed2	261.56		Ms4a4d	261.342		Snord58b	270.05		Ndufb10	291.355
Rps8	346.878		Npm1	242.772		Slirp	249.619		Bcap31	261.437		Lgals1	261.238		Smim11	268.781		Rpp21	289.796
Fkbp1a	346.106		Morf4l1	242.569		Rpl23a	249.232		Psmb1	260.067		Hmgn2	261.192		Commd1	268.077		Tbca	289.281
Tspo	345.984		Atp5g1	242.298		Slc25a5	249.133		Eif4g2	259.652		Igf1	260.934		Errfi1	267.637		Atp5c1	289.147
Eif3k	345.1		Commd3	242.079		Col6a1	247.975		Mdh1	259.511		Ifitm1	260.811		Lamp2	267.504		Timm10b	288.899
Rps24	344.947		Rpl14	240.737		Psmb1	247.742		Mir7666	259.51		Ctsb	260.727		Rpl28	266.846		Mir130c	288.722
Eno3	344.51		Hsbp1	240.642		Stard3nl	247.466		Gm24187	258.735		Ldha	260.574		Tmco1	266.253		Tsc22d1	288.277
Selm	344.055		Sh3bgrl3	240.06		Tsc22d3	247.166		Fhl2	258.187		Cox7c	260.54		Tspan4	265.878		Cldn5	287.406
Snord65	343.928		Ndufs7	239.365		Rplp0	246.929		Rpl4	257.199		Rps3a1	259.997		Pgrmc1	265.666		Hmgn2	287.314
Rpl5	343.341		Atp1b3	238.94		Tmem86a	246.907		Uba52	257.095		Cnn2	259.762		Rps16	265.639		Gm24616	286.562
Ndufa6	343.065		Sepp1	238.718		Mir7664	246.726		Psmb5	257.044		Gm25855	258.93		Ndufb6	265.45		Snord82	285.955
Atp6v1f	342.95		Rpl6	238.653		Calu	246.177		Atp5a1	256.031		Islr	258.803		Ndufab1	265.291		Shfm1	285.634
Racgap1	342.798		Tmsb10	238.199		Mir7025	245.965		Banf1	255.099		Mrpl52	258.563		Rpn2	265.033		Racgap1	285.243
Bccip	342.125		Cct8	238.081		Emc2	243.714		H2-T23	254.728		Selm	258.442		Slc29a1	264.771		Gm33051	284.493
Sdhb	342.091		Lsm4	237.518		Snrpe	243.272		Fbln5	254.432		Hbb-bt	257.93		Hmgn2	264.656		Gngt2	283.776
Cpe	341.783		Cp	237.3		Bcap31	243.27		Ywhaq	253.618		Uqcrc1	257.631		Ddx5	264.622		Txn1	282.45
Tmem147	340.933		Ndufb6	236.129		Ndufs6	242.279		Ilk	252.748		Lsm4	257.584		Hnrnpa2b1	263.322		Snx3	281.291
Mt2	340.921		Mir8094	235.873		Ccdc12	241.693		Cox7a2	252.692		Commd1	257.564		Cpq	263.079		Gm23344	280.377
Cyc1	340.849		Psme1	235.423		Pomp	240.877		H2-Q10	252.076		AC154102.1	256.346		Ssb	262.394		Npm1	280.153
Cdc42	338.857		Atp5l	234.711		Tuba1a	239.764		Pgrmc1	250.556		Hypk	255.944		Ndufa10	262.009		Hspa5	279.336
Erh	338.391		Gm23301	234.572		mmu-mir-7682	239.518		Rpl36	250.087		Gm23455	255.632		Ndufb7	261.332		Cxcl1	278.876
Bcap31	337.279		Wif1	234.356		Mir5136	239.41		Rpl31	250.055		Fuca1	255.408		Eif4g2	259.721		Rps8	278.788
Mrps14	337.122		Crip2	234.165		Chmp2a	239.161		Lsm4	250.012		Rps16	255.366		Hist1h2bc	259.683		Ldha	277.204
Cd200	336.124		Psmb1	234.04		Cox17	239.121		Atp5l	249.59		Ift43	255.317		Anapc13	259.544		Ccdc12	276.642
Selk	335.784		AL596383.1	233.772		Mir7675	238.811		Ccdc12	249.377		Rpl26	254.028		Ndufa6	258.376		Gm1673	275.79
Etfb	334.895		Cnn2	233.474		Snrpb	238.577		Ppic	247.994		Psma6	253.232		Elane	258.113		Marcksl1	275.259
Sdhd	334.144		Rpl3	232.685		Slc25a3	238.555		Sec61b	247.023		Txn1	252.648		Rps3	257.756		Ctla2b	275.212
Cnpy2	333.901		Sdf4	232.667		Psmb5	237.961		Elane	246.985		Pgrmc1	252.636		Slc25a3	257.441		Gm22395	275.166
Ly6c1	333.746		Prdx4	232.619		Gm10197	237.929		Retnlg	246.938		Timp2	252.482		Dpm3	256.628		Hypk	275.046
Nxf1	332.645		Atp6v1f	232.266		Nucb1	237.098		Snord42b	246.842		Paip2	252.438		Glul	255.909		Tpm1	274.834
Morf4l2	332.394		Ndufb7	231.176		Rpl8	237.036		Snord100	246.293		Arrdc4	251.882		Slc25a5	255.547		Kank3	274.602
Arf5	332		Atp6v0b	230.284		Rps21	236.691		Lamtor5	245.886		AC111034.1	251.196		Fgf7	255.458		Ndufab1	274.228
Paip2	329.776		Gm25297	229.996		Commd3	235.766		Arrdc4	245.809		Snord118	251.005		Gtf2a2	255.399		Pf4	273.82
Rbm39	329.36		Ndufv2	229.983		Psma6	235.717		Bmp4	245.663		Psmb1	250.648		Ogn	255.082		Clta	273.663
Rnaseh2c	329.082		H2afv	229.837		Morf4l1	235.183		Mrps21	245.586		Gm27735	250.578		Ldha	254.752		Aplp2	273.548
Rpl22	328.651		Tmem14c	229.825		Pdlim2	234.518		Blvrb	245.135		Ndufa10	250.127		Uba52	254.123		Ibsp	272.543
Naca	328.234		Sra1	229.333		Atp6v1f	234.509		Ctgf	243.423		Lhfp	249.744		Lsm4	253.972		Lsm4	271.86
Cstb	327.502		Col3a1	228.941		Smim11	234.277		Slc25a4	243.051		G0s2	249.598		Rpl30	253.706		Sec61b	271.461
Polr2f	327.051		Ywhaq	228.858		Rpl36	234.063		Rps2	242.807		Pomp	249.518		Cxcl10	252.1		Ssr4	271.434
Emg1	324.884		Ndufa6	228.141		Banf1	233.494		Psmc3	242.27		Snord98	249.044		Wbp5	251.391		1810022K09Rik	271.04
Prkcdbp	324.667		Pomp	226.266		Mir8094	233.354		Car2	241.92		Gm20721	248.971		Rpl36al	250.953		Hsbp1	271.023
Prdx4	324.245		Snx3	225.331		Mrfap1	232.845		Snai2	241.759		Rps12	248.162		Copz2	250.526		Cdk4	270.275
Mxra8	323.978		Vamp8	225.322		Rap1b	232.616		Copz2	241.099		Mrpl20	248.032		Kitl	250.427		42982	269.672
Rpl12	322.137		Ndufv3	224.095		Gstt1	232.593		Prkar1a	240.532		Uba52	247.893		Cd47	248.932		2210013O21Rik	269.461
Pgam2	321.69		Rpl36a	223.598		Cox7a2	231.705		Mmp23	240.293		Itm2a	247.679		Fcgrt	247.694		Park7	268.609
Eif4a3	321.514		Rpl21	223.415		Ndufb7	230.637		Cct8	240.152		Tnc	247.591		Ndufb5	247.679		Mrps18c	268.431
Shfm1	320.86		Fxyd5	223.274		B230118H07Rik	230.213		Ppp1r15a	239.939		Tpm4	247.494		Mdh1	247.126		Ssr2	267.125
Taldo1	319.935		Ctsl	223.264		Rps3a1	229.942		Ndufv3	239.869		Pdia6	247.202		mt-Ts2	246.522		Ube2d3	267.084
Tyms	319.378		Pabpc1	223.212		Ypel3	229.369		Gm24453	239.336		Copz2	246.766		Rras	246.197		Rpl22l1	267.031
Gstm1	319.188		Txn1	222.991		St3gal6	229.11		Rac1	239.258		Mif	246.623		Fam69a	245.894		Rps24	266.657
Ybx1	319.026		Gm22714	222.899		Uba52	228.485		C2	239.154		42982	244.6		Rpl36	245.838		Arl4a	265.094
Camp	318.921		Eif4a3	222.7		Angptl1	228.426		Stard3nl	238.537		Gm22033	244.359		Serpinf1	244.462		Crygn	265.017
Sec61g	318.647		Mfge8	222.151		Psmb9	228.043		Mir8094	237.219		Ywhaq	244.249		Rps2	243.981		Rpl7a	264.678
Mir6942	317.49		Napa	221.974		Ndufc2	226.959		Snord118	237.062		Sumo3	244.178		Mir145a	242.533		Atf4	264.502
Bloc1s1	316.891		Postn	221.973		n-R5s164	226.162		Mpc2	236.09		Bcap31	244.042		Srrm2	242.169		Icam2	264.242
Hnrnpa2b1	316.692		Car2	221.685		Gm23246	226.064		Ccl7	234.486		Cebpd	244.042		Glmp	242.154		Atp6v0b	264.163
mt-Tl2	316.349		Ndufb5	221.482		Hypk	225.947		Vimp	234.04		Tspan3	243.794		Commd3	242.027		Ier3ip1	263.909
Srrm2	315.977		Gm22744	221.273		Tceb1	225.755		Napa	234		Gm14866	243.774		Mrfap1	240.601		Ndufv3	262.72
Fstl1	314.744		Rps6	220.037		Lsm4	225.751		Tmco1	233.985		Gm22030	243.598		Fbln5	239.839		Cdk2ap2	262.305
Rpl3	314.112		Gtf2a2	219.254		Clk4	225.649		Rpl9	233.539		Rps3	243.166		Fosb	239.439		mt-Nd5	262.17
Taf10	313.709		Mdh1	218.656		Dpm1	225.648		Csf1	233.352		Aplp2	243.017		Gm25920	238.685		Cdkn1a	261.66
Prelid1	313.517		Psma6	218.007		Gm22455	224.678		Sdcbp	233.327		Rps27a	242.516		Psma1	238.239		Eif3k	261.606
Tsc22d1	313.215		Psmc3	217.608		Hba-a1	224.468		Ndufs5	233.201		Rpl35a	242.342		Uqcrc1	238.123		Serpina3g	261.116
mt-Ti	312.679		Sepw1	217.448		Sh3bgrl3	224.421		Dpm3	232.979		Tmsb10	242.314		Tmem14c	237.873		Commd1	261.079
Sfrp4	312.435		Rps8	217.174		Snord118	224.219		Rps21	232.71		Gtf2a2	242.209		Ywhaq	237.804		Cdk11b	260.9
Hp	312.276		Tmem50a	216.913		Csf1	224.208		Rasgrp2	232.534		Crtap	241.849		Fhl2	237.362		Ppp1cc	260.871
Crip2	311.244		Snord4a	216.708		Kitl	223.317		Dstn	232.399		Fcgrt	241.677		Chmp2a	236.099		mmu-mir-7090	259.534
Sec11c	310.248		Arf5	216.52		Nudc	222.995		Rpl23a	232.115		Churc1	240.983		Cct8	235.754		Tagln2	258.968
Nhp2	308.38		Arhgdib	216.462		Ier2	222.174		Mir7025	231.422		Wfdc21	240.687		Tuba1a	234.948		Fau	258.804
Nptn	308.308		Hpgd	216.351		Samhd1	221.986		Paip2	231.282		Fap	240.294		H2-T23	234.837		Higd2a	257.651
Ctsl	306.967		Blvrb	216.286		Ctsa	221.841		Cnpy2	231.204		Gm24357	240.228		Gm20721	234.645		Gm24357	257.216
Ndufa8	306.659		Edf1	215.869		Rpl9	221.839		Gm12328	231.018		Ctsk	240.173		Dpm1	234.357		Cxcl12	256.713
Hnrnpab	306.472		Srp19	215.719		Tmed3	221.774		Ndufb7	230.837		Anapc13	240.114		Mrpl20	234.167		Dstn	256.216
Napa	306.442		Stmn1	215.686		Tspan3	220.588		Srpx	229.94		Emc2	240.113		Rnase4	233.783		Rps10	255.34
Cenpa	306.115		Mrpl20	215.556		Ddost	220.556		Bnip3l	229.689		Swi5	239.767		Sumo1	233.393		S100a10	254.813
Dnajc19	306.053		Rpn2	215.487		Ywhaq	219.933		Gm25920	228.24		Rps13	239.284		Rps13	232.03		Hmgn3	254.394
Gclm	305.688		Fis1	215.17		Mdh1	219.695		Rps3a1	228.157		Mir27a	238.505		Mir199a-1	230.92		Ndufb6	254.076
Tmbim4	305.219		Ift20	215.117		Rpl28	219.268		Ubc	227.581		Tbca	237.572		Angptl4	230.918		Banf1	253.86
Mrfap1	304.953		mt-Tf	215.089		Gm22933	218.582		Atp5f1	227.404		Tmem14c	237.342		Blvrb	230.73		Odc1	253.163
Nop10	303.042		Fam162a	214.975		Fam69a	218.229		Arpp19	227.205		H2-T23	236.535		Tomm5	230.109		Cd302	253.161
Mir6236	302.758		Gapdh	214.821		Ndufs2	218.071		Wfdc21	226.409		Tyrobp	236.484		Uqcc2	229.771		Vim	252.451
Commd3	302.416		Mrps18c	214.542		Rpl23	217.855		Anapc5	225.798		Commd3	236.37		Atp5a1	229.713		Irf1	252.448
Mrps24	301.942		Mif	214.294		Gm28960	217.681		Fkbp1a	225.308		Gm22714	235.695		Mxra8	229.534		Gnb1	252.159
Mrpl30	301.841		Rac1	213.865		Cdh11	217.155		Srrm2	225.189		Ndufab1	235.608		Rps4x	228.921		Slc25a5	252.127
Sec13	300.384		Rpl39	213.341		Ebf1	216.653		Cald1	224.921		Rpl30	235.437		Atp5g1	228.13		Gm26457	252.005
C1qbp	299.963		Cryab	213.042		Eif6	216.371		Zfand5	224.888		Aldoa	235.128		Rps26	227.499		Eif4a3	252.001
Tmsb10	299.687		Gja1	210.765		Ptov1	216.057		Eif4a3	224.701		Psmb8	234.477		Ighv1-58	227.105		Psma6	251.148
Eif6	299.279		Gm24299	210.737		Tbca	215.957		Eif6	224.613		Aldh1a2	233.18		Eef1b2	226.759		Cd47	251.147
Eif3g	299.111		Eif3k	210.337		Cpxm1	215.885		RP24-80F7.7	224.428		Psmc3	232.594		B230118H07Rik	226.161		Esam	250.637
Tsn	298.5		Gm33051	210.288		Ier3ip1	215.628		Igf1	223.053		Oat	232.315		Ppp1ca	226.146		Thrsp	250.612
Hsbp1	297.888		Gstp1	210.24		Tm4sf1	215.237		Gtf2a2	220.54		Gm16567	232.254		Rbbp7	224.765		Ndufa10	250.109
Rpl15	297.884		Hp	209.72		Atp5f1	214.774		Cd47	219.685		Slc29a1	231.816		Atp6v0c	224.693		Ppp1ca	249.625
Csnk2b	295.072		Mpc2	209.673		Gm12328	214.379		Rpl23	219.62		Rbm3	231.716		Psmb9	224.487		Vamp8	249.041
Ctse	294.628		Gm28030	209.621		Snord49a	213.974		Btf3	219.369		Gm28030	230.78		Eif4a2	224.277		Ssb	248.023
Rgcc	293.817		Atp5d	209.501		Ddx5	213.399		Ndufv2	219.192		Bst2	230.215		Mir5620	224.123		Tmem50a	246.745
Efemp2	293.56		Gm24282	208.226		Gm24270	213.03		Mrpl52	218.168		Wbp5	229.77		Chil3	224.101		Arpc2	246.115
Lamtor5	293.3		Commd1	208.067		Ctsk	212.635		Tmem234	218.056		Hsp90aa1	229.488		Ppic	223.983		Rbms1	244.783
Cd47	293.037		D8Ertd738e	207.244		Gm22107	212.249		Commd1	217.939		Mir190a	229.046		Slc25a4	223.29		Gm25690	244.339
Clu	293.012		Rps10	207.115		Gm22680	212.08		Rbm5	217.887		Ndufb5	228.977		Tonsl	223.127		Lamtor5	244.337
Birc5	292.977		Bcap31	206.996		Gm2564	211.709		Ddx5	217.755		Gm23615	228.611		Bola3	222.075		Dnaja1	244.096
Cyr61	292.695		Nme1	206.992		Mrpl20	211.688		mt-Nd6	217.743		Mrfap1	228.408		Sumo3	221.794		Gm23268	243.365
Ube2d3	292.516		Gm26457	206.939		Gm27477	211.688		Col1a2	217.565		Eef1b2	227.699		Gm16567	221.44		Gm25855	242.445
Tmem234	292.212		Slc50a1	206.914		Rbm5	211.583		Chmp2a	216.916		Gstt1	227.496		Gm22680	220.333		Rcn3	242.252
Mpc1	292.017		Snord42b	206.675		Nfkbia	210.662		Morf4l1	216.637		Tsc22d3	227.291		Rpl19	219.933		Icam1	241.742
Churc1	291.645		Timm10b	206.592		S100a13	210.057		Slbp	216.62		Chmp2a	226.986		Ccl7	219.212		H2-Q7	241.002
Tagln2	290.668		Cd302	206.583		Insig2	209.966		Gm22710	216.56		Rps4x	226.777		Irf1	218.967		Eif4a2	240.821
Rpl7a	290.247		Ndfip1	206.566		Itm2a	209.643		Txn1	216.082		Serpinf1	226.648		mt-Tl2	218.473		Tmem134	240.179
Cdkn1a	290.189		Etfb	205.429		Ccl2	209.185		Cox7c	215.816		Ppp1ca	226.337		Snord72	218.347		Txndc17	239.865
Tbca	289.69		Hsp90aa1	204.829		Arf1	208.935		Tonsl	215.515		Snord72	226.28		Bmp4	218.093		Gm22953	239.82
Gm24616	289.39		Clk1	204.576		Dpm3	208.793		Rsu1	214.041		Btf3	226.163		Snord100	217.493		Rpl14	239.106
Rpl39	289.056		Mir7663	204.249		Mir7052	208.196		Rpl26	213.627		Atp5g1	225.44		Csnk2b	217.329		Atf3	238.047
Nhp2l1	288.887		mmu-mir-6948	203.892		Cox7c	207.012		Tspan3	213.549		Cd47	225.117		Fkbp2	217.096		Lamp2	237.836
Sepp1	288.839		Atp6v0c	203.613		Ifngr1	207.007		Mrps18c	213.024		Errfi1	224.734		Grn	217.031		Mir27a	236.731
Ssna1	288.68		Prdx6	203.554		Eif4g2	206.838		Sgce	212.784		Gm2564	224.277		Ilk	216.837		Hes1	235.981
Gm22744	288.419		Tmem147	203.384		Lamtor5	206.213		Epdr1	212.437		Tmco1	224.162		Morf4l1	216.521		Rbm3	235.653
Ctsk	287.74		Ybx1	203.29		Iscu	206.21		Gm28030	212.211		Dpm3	223.289		Snord42b	216.51		Rpl36al	235.379
Ngp	287.515		Rbm5	202.993		Errfi1	205.5		Crtap	211.566		Srrm2	222.624		Mif	216.321		Hnrnpa2b1	234.963
Fxyd1	287.395		Ech1	202.944		Fgfr2	205.321		Rhoa	211.51		Tonsl	222.352		Arrdc4	215.919		Cox16	234.941
Cks1b	286.667		Tmem39a	202.705		Tonsl	204.529		Gstm5	211.484		Atp6v0c	221.933		Retnlg	215.879		Dnajc15	234.066
Bag1	285.389		Arpc2	202.185		Rpl26	204.331		Tpm4	211.349		Cxcl10	221.724		Mir7025	215.39		Rnf130	233.072
Smim14	285.206		Kdelr3	201.671		Smim14	203.906		Atp5g1	211.294		St3gal6	221.626		Napa	215.2		Scp2	233.011
Sumo3	284.266		Mpc1	201.021		Ldha	203.816		Fam162a	211.287		Ndufa6	221.27		Rheb	214.435		Litaf	232.01
Hist1h2ap	284.028		Sec11c	200.577		Tmem234	203.247		Tmsb10	211.101		Bola3	220.55		Eif4a3	214.346		Cyr61	231.337
Pebp1	283.847		Kazald1	200.448		Pon2	203.098		Tmem14c	210.962		Rpl18a	220.28		Igf1	214.339		Ndufs5	230.281
Ccdc12	283.209		Atraid	200.268		Mrpl17	202.848		Racgap1	210.882		Smim11	220.018		Gm22933	213.935		Apold1	229.251
Supt4a	282.945		Ndufc2	200.111		Lhfp	202.704		Slirp	210.802		Skp1a	219.582		Nhp2l1	213.689		Gm22802	229.209
Gm22064	282.64		Gm24574	200.083		Srpx	202.255		Ran	210.12		Ssb	219.229		Emc2	213.478		Gm24715	229.193
Dstn	282.548		Rps24	199.868		Tmsb10	202.188		Il34	209.237		Gm22860	218.26		Efemp1	213.18		Cebpd	228.832
Tmed3	282.468		Car1	199.382		Gm17604	201.286		Saraf	209.035		Srpx	218.167		Mrpl42	212.745		Bcap31	228.47
Rps20	282.406		Cytl1	198.974		Eif4a2	200.933		Htra1	208.988		Ndufc2	218.14		Eif4ebp1	212.685		Ergic3	228.458
Sra1	282.051		CU024892.1	198.618		Cct8	200.916		2210013O21Rik	208.864		Mir7057	217.774		Yam1	212.603		Gm26202	228.109
Rbm3	281.032		Anapc13	198.599		Hba-a2	200.798		Prelid1	208.338		Rps26	216.125		St3gal6	212.566		Ucp2	227.803
Eif4g2	280.602		Cald1	198.185		C4b	200.763		Pttg1ip	208.171		Rps25	215.515		Cdc123	212.399		Med28	227.564
Rpl11	280.449		Tbca	197.463		Tmco1	200.013		Fgfr2	207.708		Glmp	215.191		Gstt1	212.28		Anapc13	227.435
Ybx3	280.116		Cadm1	197.208		Eif4a3	199.883		Wbp5	207.098		Blvrb	214.8		S100a16	212.256		Tspan4	227.327
Fkbp11	279.494		Rrbp1	196.842		Vps25	198.884		1810022K09Rik	207.016		Rpl36al	213.722		Cox16	212.106		Gm24009	226.767
Tmem50a	278.401		Ier3	196.743		Pttg1ip	198.202		Gm26457	205.98		Shfm1	213.691		Rpl18a	211.88		Tmco1	226.675
Vaultrc5	277.834		Rap1b	196.316		Mir7668	198.024		Ctsb	205.67		Ilk	213.525		Itm2a	211.863		Ubc	226.47
Mir7024	277.37		Sfrp4	196.045		Atp6v0c	197.895		Emc2	205.378		S100a13	213.368		Eif6	211.505		Cox5a	226.065
Ech1	275.634		Rab2a	195.499		Prkar1a	197.774		Mrfap1	204.846		Stard3nl	213.225		Oat	211.457		S100a6	225.373
Rac1	275.623		Rheb	195.464		Sgce	197.601		Rpl6	204.576		Txndc17	212.801		Plxdc2	211.435		Uqcc2	224.75
Mir207	275.32		Ranbp1	195.265		1810026B05Rik	197.366		Fosb	204.553		Mir7668	211.828		H2-Q10	211.207		Nupr1	224.17
Ndufs8	275.253		1500015O10Rik	195.213		Txn1	196.994		Ssb	204.45		Mtch1	211.633		S100a13	211.181		Lamp1	223.97
Gstm5	275.187		Ran	194.864		Rbm3	196.744		Anapc13	204.383		Fmo2	211.165		Shfm1	211.044		Ndufs8	223.657
Smim1	274.881		Cdc123	194.7		Ndufb6	196.543		Irf1	204.274		Tmem234	211.119		Rpl27	211.001		Gm29408	223.612
Timm8b	274.114		Mir1942	194.226		Rpl30	196.368		Capza2	204.193		Fgfr2	210.929		Ctsb	210.983		2410006H16Rik	223.207
Ilk	273.773		Ckb	193.876		Arhgdib	196.277		Snord42a	204.019		Snord65	210.918		Gm15564	210.571		Ndufs7	223.09
Rexo2	271.666		Col9a1	193.724		Cox16	196.25		Ifngr1	203.982		Rpl19	210.131		Eif3k	210.424		Mrpl17	222.071
Eif4e	271.642		42796	192.959		Ndufa6	196.171		Gm22354	203.942		Cdh11	209.929		Snx3	210.421		Gm25535	221.407
Swi5	270.894		Sec22b	192.014		2810428I15Rik	195.82		Tmed3	203.859		Lars2	209.396		Gm27735	210.332		Ndufv2	221.404
Mrpl51	270.668		Gm23455	191.522		Abhd12	195.804		Atp5d	203.44		Mdh1	208.547		Psmc3	209.111		Rheb	221.353
Atp6v0c	270.534		Ly6e	191.376		Yipf3	195.645		Gm24026	203.289		Ginm1	208.463		Crtap	207.806		Uqcrc1	221.121
Polr2k	270.101		Tyrobp	189.934		Ccl19	195.158		Ndufc2	203.259		S100a16	207.884		Txndc17	206.845		Ltc4s	221.081
Sqstm1	269.305		Igfbp6	189.407		Rps3	194.913		Eef1b2	202.572		Tmed3	207.282		Fkbp1a	206.508		Supt4a	220.94
Ndufb3	269.246		Ube2d3	189.392		Saraf	194.894		Ndufb6	201.177		Amy1	207.247		Mrps14	206.099		Gm22933	220.675
mt-Nd5	269.243		Lamtor5	188.826		Btf3	194.246		Rasl11a	201.004		Eif4a3	207.188		Bst2	206.071		Ppic	220.155
Dctn6	268.772		Alyref	187.911		Ndufb5	194.095		Ube2d3	200.805		Gadd45b	207.039		Mrps33	205.457		Sh3glb1	219.968
Exosc8	268.726		Tmco1	187.695		Gm23086	193.85		Clk4	200.777		Psma1	206.931		Ifitm1	205.073		Gstm1	219.828
Mrpl28	268.725		Ndufs2	187.038		Sult1a1	193.587		Pik3r1	200.473		Dpm1	206.88		Gabarapl2	204.997		Blvrb	219.705
Sat1	268.588		Dctn6	186.966		Rps25	193.554		G0s2	200.155		Mpc1	206.752		Ccl19	204.988		Gnb2	219.68
Slc29a1	268.5		Trgj1	185.902		Rpl35a	191.92		Psma1	199.733		Hnrnpa2b1	206.109		Cd1d1	204.333		Jak1	219.215
Col6a3	268.444		Hmgn3	185.897		Ngp	191.226		Rpl30	199.27		Gm25732	205.954		Xbp1	204.169		Il6st	219.093
Cald1	268.16		Tmem234	185.452		Rps27a	190.72		Snx3	199.059		Kitl	205.644		Rps15a	204.01		Srsf5	219.004
Apod	267.641		Slc25a4	185.351		Fkbp1a	190.622		mt-Nd5	199.04		Cpxm1	205.528		Gm33051	203.887		Gm24453	218.897
Slbp	267.586		Aldoa	185.329		Ubc	189.845		Gstt1	198.844		Morf4l1	205.345		Wfdc21	203.609		Ppib	218.844
Ctsz	266.893		Nudc	184.917		Ssb	189.298		Cox17	197.636		Mrpl42	205.187		Mmp23	203.605		Cd52	218.519
Sdcbp	266.841		Rpl12	184.896		Rps16	188.692		Mpc1	197.466		Rbbp7	204.86		Ier3	203.555		Rpl3	218.244
Atp6v0b	266.297		Bccip	184.335		Atp5d	187.853		Gm2564	196.66		Gm22802	204.673		Vps29	203.437		Cr1l	218.016
Med28	265.871		Churc1	184.018		Cox14	187.836		Csnk2b	196.294		Eif3k	204.636		Cox14	203.125		Kcnj8	218.007
42796	265.759		Rps20	183.963		Ndfip1	187.284		Gm22990	196.271		Tomm5	204.558		Capza2	202.895		Prelid1	217.435
Fau	265.658		Eef1d	183.625		Degs1	186.767		Eif3k	196.198		Ddx5	204.47		Rac1	202.386		Ybx1	217.317
Srm	265.141		Matn3	183.037		mmu-mir-1191b	186.687		Prdx6	196.162		Pon2	203.994		Srp19	202.355		AC136903.1	216.483
S100a1	263.97		Fuca1	182.922		C1ra	186.275		Cdh11	195.782		Timm10b	203.721		Smim14	202.305		Gm25297	215.421
Hdgf	263.479		Hist1h2bc	182.694		Creb3	185.995		Uqcc2	195.414		Rpl27	203.509		Fgfr2	202.194		Mrpl20	215.269
Vimp	263.045		Rhoa	181.878		Ginm1	185.625		Calu	195.252		Lamtor2	202.434		Tmed3	202.099		Bnip3l	214.854
Tipin	262.751		Id2	181.794		AL596383.1	184.217		Gm28960	194.951		Manf	202.375		Gm25297	201.558		Vkorc1	214.124
Ywhaq	262.611		Gm26741	181.761		Fmo2	184.069		Gm22680	194.435		Rnase4	201.724		Cfb	200.824		Ifnar2	213.409
Esd	262.582		Mmp2	181.501		Rnase4	183.897		Pdlim2	194.374		Calu	201.296		Son	200.638		Mir8094	213.334
Sumo1	261.916		Mir7022	181.168		Gtf2a2	183.532		Cd1d1	194.18		Sumo1	201.103		Tmem147	200.496		Fkbp7	212.557
Tmem208	261.526		AC154102.1	180.862		Ndufab1	183.387		Tyrobp	193.875		Gm25889	201.025		Gm22574	200.43		Rbpms	212.44
Eno1	261.025		Mrps14	180.595		Snord73a	183.307		Vps29	193.642		Cox14	200.32		Sult1a1	200.054		Tmed2	212.131
Anapc13	260.598		Csnk2b	180.543		Dazap2	183.181		Rps13	193.457		Rny3	199.985		AC111034.1	199.275		Etfb	212.124
Eef1g	260.388		Rpl7a	180.063		Bola3	183.137		Comt	193.387		n-R5s164	199.553		Ifngr1	198.697		Asap1	212.006
Mrps17	260.316		Ctsk	178.954		Rpl19	182.914		Morf4l2	193.337		Vps25	199.433		Churc1	198.274		Tpm4	211.84
Rnase4	260.189		Prelid1	178.64		Lbp	182.898		Rps16	193.196		Htra1	199.348		Rps12	198.204		Psma1	211.111
Lamp1	259.978		Tuba1a	178.598		Ifitm1	182.78		Smim14	193.021		mt-Td	199.334		Nop10	198.185		Vps25	210.61
Comp	259.82		Snora68	178.457		1110059E24Rik	182.733		Rps15a	192.398		Iscu	199.131		Lsm3	198.08		Rpl21	210.282
Stoml2	258.833		Dap	178.234		Snord55	182.513		Nhp2l1	192.202		Nop10	198.611		G0s2	197.585		Gimap4	209.669
Mgst3	258.001		Cox5a	178.186		Mir7024	182.491		Rpl28	192.169		Nhp2l1	197.845		Dstn	197.538		Fxyd5	209.558
Lsm6	257.885		Timp2	178.123		Rac1	182.484		Lims1	191.814		Cct8	197.319		Nudc	197.355		Gm17711	209.432
Ppa1	257.185		Chmp2a	177.619		Nop10	182.269		Yam1	191.096		Rps15a	197.05		Morf4l2	197.329		Snx5	209.088
Gm26233	256.913		Bola3	177.119		Ppp1r15a	182.149		Aplp2	191.063		Vimp	196.959		Pmp22	197.166		Smim11	208.73
Dusp1	256.868		Psma1	176.917		Gm23268	181.302		Serpina3n	190.709		Polr2i	196.727		Anapc5	197.162		Vps29	208.513
Cdk1	256.64		Col5a2	175.874		Gm26741	181.273		Il1rn	190.624		Fkbp1a	196.572		Sdcbp	195.838		Angptl4	207.185
Pabpc1	256.344		Pebp1	175.809		Vps29	180.835		Gnb2	190.118		Prelid1	196.571		Med28	195.5		Cnih4	206.834
Nop56	255.909		Eif6	175.674		Rpl36al	180.807		Rps27a	189.815		Eif6	195.475		Aplp2	195.334		Snhg8	206.71
Tpm4	255.843		mmu-mir-7090	175.619		Sec13	180.719		AL596383.1	189.793		Gm22901	195.465		Fuca1	195.062		Id1	206.222
Gm25193	254.554		Fkbp2	175.453		Tspan31	180.534		Vps25	189.566		Polr2f	195.153		Gapdh	194.742		Snord118	206.005
Gm27735	254.484		Hnrnpab	175.153		Gm22710	180.02		Ndufab1	188.729		Mrpl17	195.006		Nedd4	194.565		Rpl15	205.371
Dnajc8	254.151		Psmb3	174.485		Gm15564	179.943		Ndufb5	188.71		Smim14	194.499		Bnip3l	194.233		Tmem14c	204.949
Rbbp7	253.56		Sumo3	173.636		C1s1	179.727		Mif	188.614		Gm26741	194.128		Rpl6	194.17		Fmo1	203.947
Mfap2	253.184		Mrpl42	173.585		Bnip3l	179.629		Sft2d1	187.904		Ppp1r15a	193.816		Cald1	193.654		Churc1	203.918
Chmp2a	253.023		Gm22860	173.275		Gnb2	179.577		Rheb	187.696		Gm27450	193.76		Srpx	193.46		Mrps33	203.419
Gm26457	252.984		Tspo	173.141		Churc1	178.984		Rps26	187.413		BC028528	192.804		Clk4	193.422		Acer3	202.134
Srsf3	252.499		Nenf	173.117		Sra1	178.51		Rpl19	187.39		Rps8	192.556		Mrps17	193.24		Gm22990	201.689
Fkbp3	252.468		Btg2	173.083		Rheb	177.97		Iscu	187.18		Atp6v0b	192.531		Rbm5	191.442		Brk1	201.276
Asap1	251.635		Gm24616	172.566		Hmgn2	177.965		Shfm1	187.065		Fam69a	192.32		Polr2f	191.185		Tmem234	201.128
Dap	251.238		Mrpl48	171.691		Mrpl42	177.776		Rps4x	186.861		Rheb	192.309		Tspan3	191.157		Iigp1	201.005
Siva1	251.01		Cox14	171.46		Son	177.118		Hypk	186.823		Fcer1g	192.225		Pik3r1	190.944		Gm25889	200.966
Timm17a	250.304		Arl1	171.253		Rps2	176.95		Mrpl20	186.215		Fgf7	191.75		Jtb	190.848		Cul1	200.862
Ube2c	250.133		Calu	171.093		Fkbp2	176.875		Mir3569	186.082		Son	190.879		Ginm1	190.743		Ppp1r11	200.309
Fkbp2	250.085		P3h4	171.043		Psma1	176.866		Rpl18a	185.768		Dcn	190.609		Gm25855	190.149		Atraid	200.209
Htra1	249.619		Gm22990	170.818		mmu-mir-1a-2	176.701		Eef1d	185.724		Rbm5	190.034		Lgals1	190.026		Sec62	199.944
Gm28030	249.541		Fcer1g	170.729		Tpm4	176.349		Tnc	184.678		Tm4sf1	189.322		Gadd45b	190.023		Psmb8	199.417
Snord49a	249.395		mt-Tl2	170.267		Timm10b	176.073		Bola3	184.671		Tmem147	188.614		Sgce	189.84		Ppap2b	199.258
Hn1	249.358		Mtch1	170.04		Rps4x	175.937		Swi5	184.623		Psmb3	188.526		Eef1d	189.595		Manf	199.15
S100a16	249.055		Txn2	170.006		Fam195b	175.615		Mtch1	184.52		Snord49b	188.291		Tmem234	189.561		Yam1	199.059
Snrpd1	248.459		Cox16	169.981		Eif3k	175.341		Mme	184.221		2810428I15Rik	188.109		Sra1	189.46		Mir7091	198.886
Tmem134	248.268		Myl12b	169.82		Maged1	175.146		mt-Ti	183.984		Gm25920	187.845		Rpl36a	189.386		Snx2	197.98
Chchd1	248.265		Gm27477	169.802		Cebpb	175.047		Rps25	182.504		Gm25472	187.523		Apod	188.957		Ostc	197.968
Atp6v1g1	247.874		Lgals3	168.773		Igf1	174.738		Gm23438	182.436		Med28	187.028		Tbcb	187.968		Tspo	197.892
Ube2i	247.494		Tcp1	168.546		Snx22	174.351		Ndufa6	182.397		Samhd1	185.875		Ypel3	187.931		Capza2	197.823
Mrps33	247.149		Eef1g	168.311		Eri3	174.092		Ndfip1	181.526		Tax1bp3	185.281		Ndufb3	187.844		Hspb1	197.387
Tonsl	247.018		Atp6v1g1	168.115		Psmb3	174.032		C3	181.327		1810043H04Rik	185.258		Plac8	187.379		Naca	197.316
Pdcd5	246.731		Ptgis	167.659		Fkbp9	173.927		Yipf3	181.04		Napa	185.142		Psmb3	186.29		Mdh2	197.119
Ndufs2	246.657		Dpm3	167.271		Ybx1	173.725		Timm10b	180.909		Mir503	184.635		Sec11c	186.238		Snhg9	196.978
Smim11	246.615		Tomm5	167.113		Med28	173.195		Dnajb1	180.528		B230118H07Rik	184.564		Ppp1r15a	185.909		Gm24823	196.547
Cct5	246.202		Yipf3	166.934		Gm23134	173.182		Tuba1a	180.278		Ccl7	184.496		Gm12328	185.844		Selp	196.195
Rrm2	246.162		Tonsl	166.932		Rps15a	173.019		Ctsk	180.186		AC165278.1	183.383		Tyrobp	185.71		Dalrd3	195.829
Gm25855	245.529		Dmp1	166.795		Mir7671	172.922		Mir7024	179.538		Ptx3	183.344		Polr2k	185.689		Atp6v1g1	195.772
Alpl	245.348		Nedd4	166.603		P2rx4	172.896		Adh1	179.477		Sra1	182.66		Ran	185.649		Son	195.763
Ap2s1	245.251		Vaultrc5	166.239		Mrpl48	172.862		Fcer1g	179.167		Gm24989	182.23		Car2	185.444		Capzb	195.572
Ddx39	245.208		Atf4	166.208		Ddrgk1	172.76		Tbca	179.14		Gm12328	181.897		Prelid1	185.371		Mt1	195.395
Nop58	245.076		Rab1	166.15		Wbp5	172.727		Alyref	179.033		Tmem134	181.354		Pdlim2	185.19		Gm24853	195.394
Ift20	245.048		Col6a3	165.975		Rsu1	172.437		Commd3	178.541		Ifngr1	180.938		Rpl21	185.09		Sox18	195.177
Fmod	244.833		Phf5a	165.645		Rab34	172.333		Atf4	178.245		Txnip	179.876		Cnih4	185.001		Gm25986	195.177
AL596383.1	244.314		Txndc17	165.636		Cxcl10	172.263		Rps12	178.222		Gm22875	179.849		Mrpl17	184.538		Ndufa12	195.025
Rpl17	243.577		Gm22107	164.949		Tax1bp3	172.185		BC028528	178.182		Mrps14	179.267		2810428I15Rik	184.495		42985	194.8
Gm24453	243.46		Cd24a	164.496		Ackr4	172.003		Psmb3	177.626		Hist1h2bc	178.982		Mpc1	184.344		Luzp1	194.638
Lsm3	243.419		Ddost	164.392		Pttg1	171.962		Ddost	176.759		Ran	178.909		Ndfip1	184.144		Anxa3	194.502
Cct3	243.293		Scp2	164.307		Txndc17	171.591		Glul	176.461		Mrps33	178.558		Col1a2	184.09		Psmb3	194.147
Cox14	243.192		Gm26050	163.974		Tle2	171.435		Sec13	176.336		Gm27798	177.724		Rhoa	183.896		Atp5a1	194.025
Vps29	243.016		mmu-mir-7021	163.974		Atp5g1	171.402		Rpl35a	176.181		Snx3	177.012		Timp2	183.743		Srsf3	193.984
Mrpl2	242.754		Cul1	163.824		Tomm5	171.228		Sumo1	176.03		Gabarapl2	176.834		Fmo1	183.738		Psmc3	193.494
Dpm3	242.144		S100a16	163.345		Gm24277	171.134		Pabpc1	175.677		Cox16	176.391		Tcp1	183.399		Pdcd5	193.184
Cetn3	241.221		Naca	163.332		Gm22395	170.969		Tspan31	175.317		Gm26460	176.247		Timm10b	183.358		Dctn6	193.098
Mrps28	241.137		Txnip	163.296		Sumo1	170.873		Nudc	175.275		Rac1	176.079		Fcer1g	183.345		Atp5d	193.094
Rps7	241.123		1810058I24Rik	163.261		Igkc	170.679		Gm27477	175.174		Sgce	175.405		Myl9	182.516		Gnai2	192.931
Mrps12	240.891		Gm12328	163.15		Tbcb	170.561		Gm16567	175.062		Cnih4	175.318		Sdf2	182.343		Csnk2b	192.859
Snhg3	239.837		Rpl5	162.969		Dstn	170.304		mt-Tw	175.033		Prelp	175.215		Gstm5	182.314		Mrfap1	192.574
Srsf11	239.079		Fxyd3	162.369		Gstm5	170.243		Gm27735	174.947		Gstm5	175.145		Islr	182.279		Syn3	191.82
Gm22714	238.725		Tpi1	162.331		Sec11c	170.118		Hist1h2bc	174.471		Fosb	175.126		Tspan31	181.97		Gm12940	191.814
Ccdc23	238.675		Maged1	161.755		Itm2c	169.756		Rbpms	174.272		Ly6c2	174.778		Sft2d1	181.572		Bola3	191.763
Txndc17	238.653		Dek	161.544		Lamtor2	168.208		mt-Tl2	173.994		Mir5136	174.305		Tm4sf1	181.151		Eif6	191.642
Cuta	238.365		Dnajc19	161.526		Rpl18a	167.763		Map1lc3a	173.769		Ndufs2	174.238		Saraf	180.682		Iscu	191.547
Snord35a	238.154		Eno1	161.464		Yam1	167.588		Traj27	173.637		Gapdh	173.796		Npm1	180.431		Prdx4	191.522
Hmgb2	237.957		Lrpap1	160.966		Apoa1bp	167.548		Mir7069	173.494		Ndufb3	173.517		Unc50	180.186		Rpl5	191.42
Gm23268	237.377		Srsf3	160.71		Rps13	167.449		Xbp1	173.453		Tle2	173.396		1810026B05Rik	179.395		Pttg1ip	191.067
Rpn2	236.82		Nhej1	160.496		Gng11	167.056		Fermt2	173.317		Rpl6	173.234		Ube2d3	178.924		Glmp	190.668
Rarres2	236.381		Srsf9	160.489		Mme	166.649		Smim11	173.295		Gm22990	173.113		Atp6v0b	178.883		Morf4l1	190.612
Cd302	236.206		Tpm4	160.332		Cdc123	166.245		Gm24282	172.896		Ubc	173.095		Cdh11	178.64		Prdx5	190.309
Mfge8	235.729		Fam132a	160.256		Polr2f	166.222		Cxcl10	172.768		Brk1	173.094		Tmem208	178.628		Hprt	190.155
Lgals9	235.484		Bnip3l	159.934		Plac8	165.971		Churc1	172.316		Ypel3	172.882		Lamtor2	178.509		Ran	189.985
Gadd45g	235.319		Cuta	159.69		Comt	165.688		Tax1bp3	172.31		Eif4a2	172.85		Iscu	178.436		Mif	189.526
Magoh	234.823		Ergic2	159.506		Ctsd	165.18		Tpi1	172.23		Rps10	172.764		Cnn2	178.396		Adh6b	188.806
Col11a1	234.638		Tmem208	159.349		Morf4l2	165.127		Gm26460	172.065		Rpl21	172.618		Gm27477	178.124		Nptn	188.352
Lgals3	234.316		Ndufa12	158.879		S100a1	164.589		Txndc17	171.52		Sft2d1	172.257		Supt4a	177.445		Psenen	188.339
Scp2	233.983		Ppp1r15a	158.605		Snhg9	164.433		Fkbp2	171.429		Gnb2	172.167		Ranbp1	177.38		Bud31	188.052
Coa3	233.808		Mir6942	158.088		Tapbp	164.329		B230118H07Rik	171.2		Vps29	172.144		Emg1	177.044		Rpl11	187.847
Mrpl54	233.51		Ddx5	157.999		Mrps33	164.321		Serinc1	170.975		Tbcb	171.885		Rps8	176.933		Glul	187.839
Mrpl48	232.155		Cetn3	157.864		Apod	164.218		Ptov1	170.604		Clk4	171.596		Csf1	176.894		Thbd	187.762
Psmd14	231.901		Fau	157.736		Ramp2	164.171		Ebf1	170.14		Gm23438	171.095		Alyref	176.641		Ppbp	187.561
Tspan3	231.888		Sdhb	157.699		Xbp1	164.158		Ywhaz	170.002		Atp5d	170.83		Ywhaz	176.605		Mpc2	187.464
Pdia6	231.627		Mir6928	157.661		Arf5	164.068		Idh3g	169.581		Sdhb	170.583		Hsp90aa1	176.447		Naa38	187.35
Mir8094	231.401		Ctnnb1	157.537		G0s2	163.83		Ccl19	169.409		Rpl3	170.309		Cd200	175.282		Mrps14	186.99
Timm23	230.137		Smim11	157.214		Cops6	163.712		Cr1l	169.353		Mir207	170.218		Yipf3	174.992		Magoh	186.673
Ndufa13	230.096		Prkcdbp	156.915		Rpl27	163.497		Hes1	168.885		Ube2d3	170.059		Gm25889	174.963		1110059E24Rik	186.081
Mmp13	229.971		Rpl11	156.7		Snord35a	163.22		Dpm1	168.779		Npm1	169.871		Rer1	174.906		Rpl37	185.482
Cldn13	229.529		Tsn	156.563		Tmem39a	163.129		Ginm1	168.371		Rpl36a	169.813		Snord42a	174.462		Cmtm3	185.354
Pop5	229.478		Ctsh	156.53		Atp6v0b	163.064		Rbm3	167.818		Pttg1ip	169.716		BC028528	174.264		Car2	185.06
Nfkbia	229.445		Gnb2	156.423		Jtb	162.684		Gm24616	167.757		Pabpc1	169.501		Polr2i	174.143		Gstp1	185.016
Cacybp	229.129		Srsf11	156.04		Gapdh	162.578		Spry1	167.615		Ddost	169.488		Comt	173.799		Psmb5	184.766
Smim4	228.734		Flna	155.316		App	162.569		Snx22	166.953		Lbp	169.33		Slbp	173.798		Tmem147	184.338
Ndfip1	228.306		Mrps33	155.224		Tpi1	162.374		mt-Td	166.639		Ndufa13	169.091		Timm17a	172.932		Commd3	183.394
Myl9	227.837		Ndufb11	154.364		Brk1	161.612		Creg1	166.51		Fkbp2	168.898		Cebpb	172.851		Ctsd	183.125
Mtch1	227.605		Urod	154.264		Shfm1	161.579		Tecr	166.484		Snord49a	168.872		Srsf3	172.828		1810058I24Rik	182.981
Hmgn3	227.396		Rpl15	154.153		Srrm2	161.508		Vdac2	166.353		Csnk2b	168.579		Sec61g	172.802		Crem	182.19
Pfdn6	227.326		Smim4	153.688		Rpl6	161.167		Ptx3	166.285		Morf4l2	168.548		Htra1	172.724		Arl6ip1	181.889
Rad23a	227.113		Tnc	153.588		Ndufb11	161.037		Ypel3	166.197		Polr2k	168.512		Rbx1	172.663		Aldoa	181.534
Ubac1	226.736		Mir100	153.459		Mif	161.032		Timm17a	166.178		Plac8	168.473		Atp5d	172.619		Rpl17	181.318
Serinc3	226.46		Tagln2	152.968		Sec61g	160.957		Rpl3	165.163		Gm28960	168.325		Rpp21	172.483		Ypel3	181.227
Atraid	226.338		Rbbp7	152.939		Ict1	160.733		Eif4a1	165.113		App	167.659		Snx22	172.388		Txn2	181.135
Id2	226.035		Surf4	152.894		Rer1	160.683		S100a1	164.561		Ier3	167.556		42985	172.369		Sptlc2	180.943
Snhg5	225.368		Vps25	152.586		Ak3	160.677		Car1	164.155		Snhg9	166.996		n-R5s164	172.29		Casp4	180.873
Tmco1	225.079		Med28	152.531		Mir3057	160.488		Cfb	164.089		Sec61g	166.693		Rpl14	172.217		Gm23992	180.803
Hprt	224.734		Nhp2l1	152.486		Rps26	160.427		Cox14	163.976		Rpp21	166.169		Sdhb	172.009		Slbp	180.111
Psmd11	224.528		Tbrg1	152.134		Mir503	160.398		Dazap2	163.68		42985	166.138		Ergic2	171.918		Polr2i	179.99
Ctsd	223.747		Polr2k	152.112		Gm28030	160.342		Ndufs8	163.564		Sec11c	165.915		Mir7647	171.827		Pdia3	179.24
Mmp2	223.667		Sdcbp	152.004		Gm20650	160.077		Eif4a2	163.503		Cdc123	165.273		Vps25	171.67		Sdhc	179.118
Ergic2	223.564		Rasl11a	151.986		Atp6ap1	159.876		Tbcb	163.47		Snx22	164.872		Mir6538	171.413		Pglyrp1	178.248
Rpsa	223.501		Cd47	151.758		Snx3	159.8		Rpl27	163.456		Nudc	164.815		Prkar1a	171.331		Tpm3	178.095
Gm33051	222.056		Polr2i	151.018		Cr1l	159.645		Mrpl17	163.429		Snora28	164.642		Tmsb10	170.674		Rps23	178.017
Polr2i	221.965		Hspe1	151.002		Timm17a	159.623		S100a13	163.348		Pdcd5	164.129		Pon2	170.043		Polr2k	177.997
Vdac2	221.879		Eif3g	150.746		Fmo1	159.541		CU024892.1	163.306		Gm20650	164.058		Cript	169.292		Ctgf	177.797
Mtch2	221.467		Serpinh1	150.351		Ctgf	159.495		Sdf2	163.177		Fmo1	163.939		Pdcd5	169.121		Nudc	177.755
Rheb	221.44		1810026B05Rik	150.203		Ube2i	158.417		42985	163.126		Yipf3	163.138		Pttg1ip	168.362		Cox14	177.699
Tomm6	220.847		Iscu	150.023		mt-Ty	157.599		Tm4sf1	163.123		Rps20	163.134		Ndufb11	168.172		Dab2	177.698
Ngfrap1	220.634		Taldo1	149.984		Sdhb	156.976		Amy1	163.032		Sdcbp	162.857		Ramp2	167.822		Ranbp1	176.7
Cgref1	220.623		Cops6	149.468		Ube2d3	156.87		Arpc2	163.01		Csf1	162.63		Mrps12	167.756		Emg1	176.521
Morf4l1	220.581		Rer1	149.287		Npc2	156.86		Srsf3	162.988		Psmb9	162.421		Rps10	167.495		Rpain	176.387
Eif4ebp1	220.369		Rny1	149.266		Vegfc	156.829		Ndufs2	162.727		Ier2	162.167		Insig2	167.477		Mir762	176.339
Timm17b	220.191		Snord82	149.256		Idh2	156.767		Mff	162.322		Smim4	162.097		Tpi1	167.424		Crip1	175.901
Wif1	220.162		Sec62	149.13		Tmem147	156.7		Sdhb	162.296		Angptl4	161.909		Sec62	167.411		Timp3	175.113
Ndufb11	219.869		Xbp1	149.085		Prelid1	156.499		Gm17571	162.228		Srp19	161.555		Phf5a	167.408		1810026B05Rik	175.012
Rps23	218.984		S100a13	149.075		Bccip	156.43		Gm11175	161.974		Mir8094	161.042		Gm23438	167.291		Gm25240	174.949
Naa38	218.826		Snord65	148.996		Csnk2b	156.032		Arf5	161.974		Ndufs8	160.882		Gm28030	167.188		Mafb	174.861
